# Supplementary material for: Contribution of oxic methane production to surface methane emission in lakes and its global importance
Source: Nat Commun. 2019 Dec 2;10:5497. doi: 10.1038/s41467-019-13320-0 (PMC6888895; doi:10.1038/s41467-019-13320-0)
Supplement: Supplementary file 4 — Source Data [file 41467_2019_13320_MOESM4_ESM.xlsx]

## Sheet: Figure 2
Panel a: seasonal CH4 matrix @ South basin
Depth [m]	0	2	4	6	7	8	9	10	12	14	16	18	20	date time
CH4 [nmol/l]	46	47	48	50	49	49	52	51	49	48	43	42	43	2016-03-30 12:30:00
CH4 [nmol/l]	75	83	62	58	52	48	46	50	51	58	57	63	74	2016-04-05 16:00:00
CH4 [nmol/l]	116	98	96	92	92	91	87	88	74	61	62	57	58	2016-04-12 15:00:00
CH4 [nmol/l]	119	128	124	137	128	124	123	135	129	133	115	88	47	2016-04-19 13:30:00
CH4 [nmol/l]	132	129	127	123	125	128	117	113	104	83	84	86	71	2016-04-26 14:30:00
CH4 [nmol/l]	151.231	149.017	146.388	141.389	144.593	144.41	155.662	170.815	167.088	72.9172	75.02	66.4388	83.9646	2016-05-03 15:30:00
CH4 [nmol/l]	286.097	241.745	273.903	300.7	244.985	229.367	168.478	144.689	101.619	73.1684	66.3743	77.6065	86.4959	2016-05-10 14:30:00
CH4 [nmol/l]	211.742	227.172	225.702	238.355	240.442	208.291	177.835	142.954	122.131	75.0063	67.1745	73.5529	82.8982	2016-05-17 17:30:00
CH4 [nmol/l]	265.372	263.009	274.754	414.63	301.612	227.644	165.842	158.795	124.244	73.0437	87.2402	92.3859	113.9	2016-05-24 14:30:00
CH4 [nmol/l]	395.833	416.614	495.825	711.32	499.991	503.277	197.24	131.332	93.183	83.3412	92.2578	107.239	115.658	2016-05-31 14:30:00
CH4 [nmol/l]	504.229	493.634	780.402	836.801	531.852	428.875	295.121	206.523	112.44	67.8226	74.5071	51.1928	59.5964	2016-06-06 15:30:00
CH4 [nmol/l]	665.233	669.375	641.817	976.507	748.578	356.006	242.457	135.403	89.7571	68.2057	76.2208	150.121	247.714	2016-06-13 15:30:00
CH4 [nmol/l]	636.098	810.197	864.748	952.539	622.166	226.55	183.193	116.388	92.0598	87.914	132.8	224.337	201.262	2016-06-20 15:30:00
CH4 [nmol/l]	554.262	627.015	579.473	1440.11	918.816	362.065	207.837	145.678	90.7033	75.9895	120.368	74.999	225.74	2016-06-28 14:00:00
CH4 [nmol/l]	481.473	515.252	586.846	904.808	705.159	294.534	193.617	133.224	97.5912	75.1359	105.143	201.781	296.084	2016-07-01 14:30:00
CH4 [nmol/l]	446.678	483.784	482.709	497.231	502.892	463.966	291.246	170.525	108.649	87.6065	143.055	241.095	227.134	2016-07-07 17:00:00
CH4 [nmol/l]	460.586	482.418	476.088	502.399	811.79	888.436	220.92	174.161	105.622	79.0932	155.911	196.281	188.75	2016-07-12 17:30:00
CH4 [nmol/l]	469.82	490.439	549.082	553.551	542.504	533.146	211.022	109.851	78.9567	61.1036	79.7023	80.2899	75.5817	2016-07-19 17:30:00
Panel b: seasonal CH4 matrix @ Northeast basin
Depth [m]	0	2	4	6	7	8	9	10	12	14	16	18	20	date time
CH4 [nmol/l]	45	42	45	44	44	44	46	43	43	42	39	39	35	2016-03-30 12:30:00
CH4 [nmol/l]	68	68	62	51	50	47	81	70	66	50	40	38	37	2016-04-05 16:00:00
CH4 [nmol/l]	79	81	77	103	88	72	74	71	57	56	47	39	40	2016-04-12 15:00:00
CH4 [nmol/l]	128	124	108	108	103	99	101	92	59	43	41	44	44	2016-04-19 13:30:00
CH4 [nmol/l]	137	140	140	143	140	131	124	120	83	74	62	55	44	2016-04-26 14:30:00
CH4 [nmol/l]	117	132	142	127	150	209	194	151	110	72	43	36	37	2016-05-03 15:30:00
CH4 [nmol/l]	181	187	223	211	164	157	147	140	90	54	41	33	31	2016-05-10 14:30:00
CH4 [nmol/l]	192	195	213	233	226	184	155	141	98	63	46	36	33	2016-05-17 17:30:00
CH4 [nmol/l]	266	260	401	446	407	209	176	131	78	40	30	33	32	2016-05-24 14:30:00
CH4 [nmol/l]	350	425	450	820	494	336	285	186	109	59	33	25	38	2016-05-31 14:30:00
CH4 [nmol/l]	573	476	627	735	565	285	214	136	104	59	32	30	30	2016-06-06 15:30:00
CH4 [nmol/l]	431	428	403	740	573	354	223	136	86	52	25	21	35	2016-06-13 15:30:00
CH4 [nmol/l]	702	679	713	1004	619	257	208	121	88	48	31	26	27	2016-06-20 15:30:00
CH4 [nmol/l]	364	372	377	392	404	329	195	135	96	51	31	25	20	2016-07-07 17:00:00
CH4 [nmol/l]	408	408	414	452	571	477	227	134	94	46	44	25	28	2016-07-12 17:30:00
CH4 [nmol/l]	388	420	439	507	568	470	209	138	79	51	29	19	15	2016-07-19 17:30:00
Panel c: water column methane concentraion in the open lake, South basin				Panel d: water column methane concentraion in experimental enclosure				Panel e: water column methane concentraion in the central reservoir
Depth	Concentration	SD		Depth	Concentration	SD		Depth	Concentration	SD
[m]	[nmol/l]	[nmol/l]		[m]	[nmol/l]	[nmol/l]		[m]	[nmol/l]	[nmol/l]
0	584.187	100.585		0	367.389	50.7851		0	10.015	0.614338
1	594.308	88.8564		1	370.984	36.3922		1	9.70919
2	604.429	90.947		2	374.58	28.8363		2	9.40341	0.595354
3	614.737	98.0102		3	364.254	29.7427		3	9.9349
4	625.046	106.595		4	353.928	36.9567		4	10.4664	0.110307
5	625.558	133.772		5	375.852	57.5116		5	10.4308
6	703.346	184.226		6	397.777	103.596		6	10.3953	0.805689
7	572.83	93.705		7	344.928	80.4867		7	12.1204	0.70715
8	330.009	88.126		8	292.078	84.7762		8	10.5313	0.421
9	220.082	70.704		9	195.418	47.6134		9	49.8802	2.52053
10	123.565	38.288		10	98.7585	25.3678		10	111.612	9.24693
11	98.7897	16.3253		11	76.1743	10.7252		11	114.636
12	74.0146	10.2131		12	53.5901	26.7197		12	117.66	1.30593
13	73.1136	13.4539		13	56.3256	36.9384		13	83.7542
14	72.2125	22.7085		14	59.0611	47.6794		14	49.8481	0.630239
15	92.5777	35.9859		15	57.3671	42.8406		15	46.2313
16	114.737	47.683		16	55.6732	39.5743		16	42.6144	1.06242
17	133.2	83.8982		17	31.5738	11.3295		17	165.747
18	137.681	104.788		18	25.0641	5.81777		18	288.879	5.03867

## Sheet: Figure 3
System	Date time	Pnet	Pnet SD
		[nmol/l/d]	[nmol/l/d]
NE & S Basin: mean±SD (2016)	2016-03-30 10:00:00	3.43376	1.72208
NE & S Basin: mean±SD (2016)	2016-04-05 13:30:00	3.99759	2.27057
NE & S Basin: mean±SD (2016)	2016-04-12 12:30:00	3.8692	3.03003
NE & S Basin: mean±SD (2016)	2016-04-19 11:00:00	21.0996	16.0153
NE & S Basin: mean±SD (2016)	2016-04-26 12:00:00	10.2554	0.307492
NE & S Basin: mean±SD (2016)	2016-05-03 13:00:00	18.5803	20.4061
NE & S Basin: mean±SD (2016)	2016-05-10 12:00:00	30.4216	20.7644
NE & S Basin: mean±SD (2016)	2016-05-17 15:00:00	5.93101	156.91
NE & S Basin: mean±SD (2016)	2016-05-24 12:00:00	47.6402	57.4307
NE & S Basin: mean±SD (2016)	2016-05-31 12:00:00	-11.2489	4.27082
NE & S Basin: mean±SD (2016)	2016-06-06 13:00:00	63.9846	6.85913
NE & S Basin: mean±SD (2016)	2016-06-13 13:00:00	76.0336	77.9487
NE & S Basin: mean±SD (2016)	2016-06-20 13:00:00	236.349	31.7416
NE & S Basin: mean±SD (2016)	2016-07-07 14:30:00	104.411	73.6742
NE & S Basin: mean±SD (2016)	2016-07-12 15:00:00	45.9813	23.9052
NE & S Basin: mean±SD (2016)	2016-07-19 15:00:00	26.1872	12.1254
NE Basin (2016)	2016-03-08 14:00:00	1.43442
NE Basin (2016)	2016-03-15 14:00:00	1.54702
NE Basin (2016)	2016-03-21 12:00:00	4.10966
NE Basin (2016)	2016-03-30 10:00:00	2.21607
NE Basin (2016)	2016-04-05 13:30:00	2.39205
NE Basin (2016)	2016-04-12 12:30:00	1.72665
NE Basin (2016)	2016-04-19 11:00:00	9.7751
NE Basin (2016)	2016-04-26 12:00:00	10.038
NE Basin (2016)	2016-05-03 13:00:00	4.15105
NE Basin (2016)	2016-05-10 12:00:00	15.739
NE Basin (2016)	2016-05-17 15:00:00	116.883
NE Basin (2016)	2016-05-24 12:00:00	7.03064
NE Basin (2016)	2016-05-31 12:00:00	-14.2688
NE Basin (2016)	2016-06-06 13:00:00	68.8348
NE Basin (2016)	2016-06-13 13:00:00	20.9156
NE Basin (2016)	2016-06-20 13:00:00	258.794
NE Basin (2016)	2016-07-07 14:30:00	52.3154
NE Basin (2016)	2016-07-12 15:00:00	29.0777
NE Basin (2016)	2016-07-19 15:00:00	17.6133
S Basin (2016)	2016-03-30 12:30:00	4.65146
S Basin (2016)	2016-04-05 16:00:00	5.60313
S Basin (2016)	2016-04-12 15:00:00	6.01175
S Basin (2016)	2016-04-19 01:30:00	32.4242
S Basin (2016)	2016-04-26 14:30:00	10.4729
S Basin (2016)	2016-05-03 15:30:00	33.0096
S Basin (2016)	2016-05-10 14:30:00	45.1043
S Basin (2016)	2016-05-17 17:30:00	-105.021
S Basin (2016)	2016-05-24 14:30:00	88.2498
S Basin (2016)	2016-05-31 14:30:00	-8.22898
S Basin (2016)	2016-06-06 15:30:00	59.1345
S Basin (2016)	2016-06-13 15:30:00	131.152
S Basin (2016)	2016-06-20 15:30:00	213.904
S Basin (2016)	2016-07-07 17:00:00	156.506
S Basin (2016)	2016-07-12 17:30:00	62.8848
S Basin (2016)	2016-07-19 15:00:00	34.7612
NE & S Basin: mean±SD (2018)	2016-07-06 16:00:00	22.8538	61.4
NE Basin (2018)	2016-07-06 16:00:00	66.2678
S Basin (2018)	2016-07-06 16:00:00	-20.5602
exp Enclosures: mean±SD (2014)	09-08-2016 (±4.5d)	101.262	14.58
Central Reservoir (2016)	2016-05-03 16:30:00	1.82132
Central Reservoir (2016)	2016-05-10 16:30:00	0.474142
Central Reservoir (2016)	2016-07-07 18:00:00	2.50013

## Sheet: Figure 4
Lake	Ased/Ɐ	OMC	OMC max	OMC min
	[m2/m3]	[%]	[%]	[%]
Lake Stechlin Northeast Basin	0.0251175	63
Lake Stechlin South Basin	0.0548315	50
Lake Stechlin All Basins	0.040669	55
Lake Hallwil	0.0145833	73	83	63
Lake Cromwell	0.201694	20
Lake Ontario	8.6924e-05	90.4012
Lake St. Jean	0.000153619	84.7211
Lake Nominingue	0.00106883	83.7467
Lake Champlain	0.00105314	99.6692
Lake Beauchene West-Basin	0.00121589	96.8005
Lake Simard	0.000384499	81.8306
Lake Camichagama	0.00098318	99.8252

## Sheet: Figure S1
Date	Lat	Lon	bathymetry	CO2	CH4	d13C-CO2	d13C-CH4
dd/mm/yyyy	deg	deg	m	umol/L	umol/L	permil	permil
15/09/2016	47.2608	8.22524	30.54	284.05	0.558725	-13.5	-58.3
	47.2725	8.22098	39.64	267.78	0.534514	-13.4	-58.3
	47.2843	8.21621	45.46	244.596	0.699959	-13.3	-58.4
	47.2985	8.21087	36.93	230.563	0.453809	-13	-58.3
	47.2923	8.21118	41.85	252.731	0.490126	-12.8	-58.5
	47.2775	8.21665	45.52	233.207	0.530478	-13.7	-59
	47.2633	8.22235	37.31	257.612	0.526443	-13.5	-59
	47.2763	8.22322	32.96	258.425	0.47802	-13.3	-60.6
	47.2605	8.22901	16.56	376.586	0.760488	-15.4	-59
	47.2694	8.22767	21.41	255.904	0.624446	-13.5	-58.5
	47.2825	8.22275	27.11	245.409	0.720135	-13.8	-58.3
	47.305	8.2137	31.52	206.768	0.599078	-13.6	-57.7
	47.313	8.21281	10.59	338.961	0.841192	-15.3	-58
	47.3155	8.20211	7.3	243.375	1.02278	-14.6	-58.6
	47.3056	8.20072	20.67	216.937	0.457844	-13	-58.3
	47.3084	8.20485	25.9	214.293	0.47802	-14	-58.5
	47.3144	8.20454	19.54	229.139	0.772593	-14.7	-58
	47.2789	8.22617	1.9	107.114	0.946109	-13.8	-60.4
	47.2696	8.22931	4.59	259.645	0.816981	-14.7	-58.6
	47.251	8.22721	9.66	384.924	1.40613	-13.6	-59
	47.2462	8.22565	9.91	365.4	1.16401	-13.2	-59
	47.2496	8.22497	18	238.291	0.760488	-13.7	-58.7
	47.253	8.22029	14.3	264.933	0.611183	-13.2	-59
	47.2581	8.21765	14.62	249.477	0.720135	-13.4	-59
	47.2674	8.21316	18.74	243.375	0.599078	-13.4	-59
	47.2824	8.20667	27.17	223.038	0.566796	-12.8	-61
	47.2972	8.20263	25.1	222.021	0.538549	-13.3	-59
	47.3031	8.20278	24.95	206.851	0.515111	-13	-59.6
	47.307	8.20157		228.122	0.494161	-12.7	-58.6
	47.3121	8.20124		227.105	0.659606	-13	-58.5
	47.3118	8.2039		223.038	0.586972	-13	-60
	47.3021	8.21633		238.088	0.651536	-13	-59
	47.2933	8.21656		230.156	0.530478	-14	-60

## Sheet: Figure S3
Panel a
Depth [m]	0	2	4	6	7	8	9	10	12	14	16	18	20	Date time
T [°C]	4.722	4.68	4.65	4.63	4.62	4.62	4.6285	4.612	4.61	4.6	4.59	4.6	4.6	2016-03-30 12:30:00
T [°C]	7.4495	6.619	5.747	5.49	5.2575	5.309	5.1	5.06	4.8435	4.6935	4.66	4.64	4.61	2016-04-05 16:00:00
T [°C]	7.5895	7.05	6.95	6.848	6.81	6.79	6.78	6.73	5.5625	5.257	4.999	4.855	4.81	2016-04-12 15:00:00
T [°C]	7.86	7.82	7.7645	7.81	7.71	7.7665	7.72	7.6195	7.4815	7.42	6.234	5.08	4.97	2016-04-19 13:30:00
T [°C]	8.5725	8.3805	8.329	8.2495	8.24	8.24	7.471	6.9395	6.23	5.75	5.55	5.4115	5.26	2016-04-26 14:30:00
T [°C]	11.005	11.0445	11.016	10.2675	9.2705	9.0945	8.713	8.18	7.4185	6.7185	5.704	5.63	5.484	2016-05-03 15:30:00
T [°C]	14.72	13.3095	10.61	9.33	9.17	9.19	9.1645	8.974	8.258	6.63	6.142	5.64	5.3105	2016-05-10 14:30:00
T [°C]	13.59	13.62	13.6	13.6	13.5905	10.3035	9.24	8.77	7.801	6.53	5.8055	5.61	5.53	2016-05-17 17:30:00
T [°C]	18.414	18.24	18.19	15.0555	11.5625	9.593	8.717	8.327	7.603	6.9285	6.4405	5.69	5.606	2016-05-24 14:30:00
T [°C]	20.403	19.335	18.65	14.905	13.201	11.6445	9.435	8.513	7.551	6.84	5.73	5.54	5.4575	2016-05-31 14:30:00
T [°C]	23.0115	22.713	20.877	14.2135	12.027	11.07	9.95	8.7245	7.7575	6.377	5.9685	5.66	5.4355	2016-06-06 15:30:00
T [°C]	20.61	20.618	20.1735	15.7725	12.813	11.035	9.6205	8.232	7.125	6.693	6.173	5.66	5.521	2016-06-13 15:30:00
T [°C]	20.545	20.23	19.549	16.263	12.6585	11.5255	10.1325	9.16	7.724	6.89	6.1365	5.554	5.49	2016-06-20 15:30:00
T [°C]	22.577	22.4875	22.38	18.9675	14.2905	11.626	10.6625	9.285	7.4415	6.85	5.85	5.667	5.51	2016-06-28 14:00:00
T [°C]	21.973	21.96	21.8895	18.982	14.511	11.9465	10.417	9.6565	7.484	6.9165	6.3065	5.72	5.5775	2016-07-01 14:30:00
T [°C]	20.13	20.22	20.22	20.21	20.13	14.49	11.7175	9.7355	8.1665	7.26	6.48	5.79	5.558	2016-07-07 17:00:00
T [°C]	20.83	20.9455	20.99	20.5985	18.25	15.446	13.211	10.4855	7.7095	6.675	6.05	5.807	5.5835	2016-07-12 17:30:00
T [°C]	20.351	20.417	20.21	19.88	19.57	15.778	11.447	9.461	7.5065	6.867	6.204	5.723	5.579	2016-07-19 17:30:00
Panel b
Depth [m]		2	4	6	7	8	9	10	12	14	16	18	20	Date time
buiyancy frequency [s-1]		2.32426e-06	1.57744e-06	1.01328e-06	9.9026e-07	0	-8.40743e-07	1.6219e-06	9.68764e-08	4.79774e-07	4.72093e-07	-4.72093e-07	0	2016-03-30 12:30:00
buiyancy frequency [s-1]		0.000189196	0.000144962	3.20267e-05	4.94411e-05	-1.02517e-05	3.91231e-05	6.73552e-06	1.61213e-05	9.07516e-06	1.79164e-06	1.02862e-06	1.48539e-06	2016-04-05 16:00:00
buiyancy frequency [s-1]		0.000133877	2.25418e-05	2.2255e-05	1.62004e-05	8.44313e-06	4.19999e-06	2.0784e-05	0.00019088	3.33058e-05	2.26572e-05	1.04521e-05	2.9425e-06	2016-04-12 15:00:00
buiyancy frequency [s-1]		1.139e-05	1.56185e-05	-1.27884e-05	5.58319e-05	-3.1373e-05	2.58529e-05	5.48406e-05	3.64957e-05	1.58321e-05	0.000252501	0.000146981	8.8029e-06	2016-04-19 13:30:00
buiyancy frequency [s-1]		6.31239e-05	1.65012e-05	2.51142e-05	5.94385e-06	0	0.000439542	0.000255148	0.000138714	7.30151e-05	2.53929e-05	1.58364e-05	1.56765e-05	2016-04-26 14:30:00
buiyancy frequency [s-1]		-1.96513e-05	1.41889e-05	0.000353928	0.000829003	0.000132596	0.000273061	0.000348259	0.000214638	0.00016119	0.000170725	9.48916e-06	1.75255e-05	2016-05-03 15:30:00
buiyancy frequency [s-1]		0.000961477	0.00150149	0.000549081	0.000121993	-1.5061e-05	1.91934e-05	0.000140616	0.00024221	0.000417979	8.83806e-05	7.26951e-05	3.75376e-05	2016-05-10 14:30:00
buiyancy frequency [s-1]		-1.9718e-05	1.31514e-05	0	1.2477e-05	0.00364986	0.000884665	0.000342839	0.000305795	0.000301342	0.000119648	2.56608e-05	9.68067e-06	2016-05-17 17:30:00
buiyancy frequency [s-1]		0.000160988	4.5959e-05	0.00260641	0.00446301	0.00184542	0.000656647	0.000258867	0.000212436	0.000164786	9.89371e-05	0.000118294	1.06528e-05	2016-05-24 14:30:00
buiyancy frequency [s-1]		0.00107532	0.000658138	0.00314574	0.00233068	0.00182189	0.00205913	0.000668606	0.000286719	0.000170153	0.00019276	2.39112e-05	9.54434e-06	2016-05-31 14:30:00
buiyancy frequency [s-1]		0.000345674	0.00202915	0.0058712	0.00274549	0.00101586	0.00103998	0.000948485	0.000302196	0.000317604	6.76243e-05	4.29276e-05	2.67929e-05	2016-06-06 15:30:00
buiyancy frequency [s-1]		-8.3622e-06	0.000459658	0.00398515	0.00413018	0.0019708	0.00127978	0.00099771	0.000302608	9.45603e-05	9.59523e-05	7.52534e-05	1.70324e-05	2016-06-13 15:30:00
buiyancy frequency [s-1]		0.000325605	0.000686384	0.00296463	0.00510009	0.00127985	0.00135077	0.000792814	0.000468504	0.000206177	0.000143409	8.2378e-05	7.51528e-06	2016-06-20 15:30:00
buiyancy frequency [s-1]		0.000102189	0.000122218	0.00357704	0.00777643	0.0032925	0.000973322	0.00118244	0.000591289	0.000139469	0.000178419	2.47094e-05	1.92146e-05	2016-06-28 14:00:00
buiyancy frequency [s-1]		1.44779e-05	7.83684e-05	0.00301237	0.00749335	0.00325336	0.00155215	0.000659242	0.000727438	0.000136012	0.000120448	9.02133e-05	1.80794e-05	2016-07-01 14:30:00
buiyancy frequency [s-1]		-9.20393e-05	0	1.02474e-05	0.000163587	0.00979914	0.00347487	0.00189524	0.000566271	0.000250036	0.000168525	0.000112297	2.98696e-05	2016-07-07 17:00:00
buiyancy frequency [s-1]		-0.000122344	-4.73187e-05	0.000412852	0.00461954	0.00473405	0.00312934	0.00299381	0.00102828	0.000247285	0.000112115	3.5866e-05	2.91283e-05	2016-07-12 17:30:00
buiyancy frequency [s-1]		-6.82077e-05	0.000213178	0.000335269	0.000619572	0.0067454	0.00568889	0.00182898	0.000643001	0.000152649	0.000127262	7.22281e-05	1.82938e-05	2016-07-19 17:30:00
Panel c
	2016-05-01	2016-06-01	2016-07-01	2018-07-01	2014-08-01			2016-05-01	2016-06-01	2016-07-01	2014-08-01
	Kz	Kz	Kz	Kz	Kz			T	T	T	T
Depth [m]	[m2s-1]	[m2s-1]	[m2s-1]	[m2s-1]	[m2s-1]		Depth [m]	[°C]	[°C]	[°C]	[°C]
1	7.17151e-05	8.8414e-05	0.000111981		0.000144432		0.5	14.7395	21.3416	21.2815	21.2726
2	5.93004e-05	2.53315e-05	3.03909e-05		3.59638e-05		1	14.6645	21.3201	21.2847	21.2807
3	2.43415e-05	1.49548e-05	1.42191e-05	3.54495e-05	1.94409e-05		1.5	14.5894	21.2746	21.2554	21.2717
4	7.01629e-06	8.32724e-06	1.22737e-05	1.83119e-05	9.67942e-06		2	14.5	21.2246	21.2186	21.2594
5	2.27766e-06	2.10844e-06	1.28925e-05	7.42016e-06	6.9951e-06		2.5	14.4018	21.1469	21.1682	21.247
6	1.21012e-06	8.95707e-07	6.05973e-06	1.65221e-06	4.34727e-06		3	14.3048	21.0399	21.0986	21.2321
7	6.52415e-07	7.87533e-07	1.6419e-06	4.88365e-07	2.28478e-06		3.5	14.1804	20.8899	21.0283	21.2144
8	5.65407e-07	8.59546e-07	7.2503e-07	3.33166e-07	1.22961e-06		4	14.002	20.598	20.9068	21.1899
9	6.41926e-07	1.01119e-06	7.3619e-07	3.1389e-07	4.30418e-07		4.5	13.678	20.0909	20.7401	21.1568
10	7.40418e-07	1.35467e-06	8.09169e-07	3.17635e-07	2.74058e-07		5	13.2771	19.2902	20.5619	21.1211
11	7.81355e-07	1.62185e-06	9.16036e-07	3.05411e-07	2.86598e-07		5.5	12.7577	18.0708	20.3556	21.055
12	8.33937e-07	1.65426e-06	9.88248e-07	2.89906e-07	3.7199e-07		6	12.1618	16.5786	20.1325	20.9371
13	9.79979e-07	1.38354e-06	9.7089e-07	2.45785e-07	3.80389e-07		6.5	11.491	15.0331	19.7679	20.7351
14	1.01189e-06	1.03569e-06	7.55168e-07	1.99147e-07	3.06958e-07		7	10.7826	13.6301	19.0902	20.3158
15	5.58048e-07	6.99075e-07	4.34173e-07	1.80595e-07	2.86501e-07		7.5	10.1556	12.4683	17.6573	19.5649
16	3.54781e-07	4.13536e-07	2.9286e-07	1.76446e-07	2.01723e-07		8	9.55885	11.4072	15.3191	18.3853
17	2.69608e-07	1.53569e-07	7.90451e-08	1.28568e-07	9.77909e-08		8.5	9.08466	10.5488	13.1978	17.0551
							9	8.7385	9.86304	11.6583	15.5034
							9.5	8.44295	9.28214	10.587	13.7371
							10	8.19313	8.80943	9.82346	12.1998
							10.5	7.98047	8.42179	9.23368	11.0649
							11	7.77639	8.10068	8.77298	10.2409
							11.5	7.57016	7.80957	8.37474	9.59058
							12	7.35682	7.56144	8.03733	9.07246
							12.5	7.13597	7.3399	7.74757	8.63481
							13	6.9068	7.13102	7.48991	8.26278
							13.5	6.6881	6.92671	7.2556	7.92498
							14	6.47487	6.73646	7.03154	7.61745
							14.5	6.2691	6.55224	6.81179	7.3254
							15	6.09741	6.38214	6.61154	7.06197
							15.5	5.95728	6.21723	6.4255	6.82935
							16	5.84204	6.07454	6.25851	6.62014
							16.5	5.7504	5.95547	6.12109	6.45167
							17	5.67898	5.86552	6.01079	6.322
							17.5	5.61723	5.7879	5.92721	6.21397
							18	5.56497	5.72783	5.85768	NA
							18.5	5.51928	5.67432	5.79267	NA
							19	5.47628	5.62552	5.7402	NA
							19.5	5.43791	5.58662	5.69185	NA
							20	5.40268	5.55006	5.65162	NA

## Sheet: Figure S4
Panel a
Deoth [m]	0	2	4	6	7	8	9	10	12	14	16	18	20	Date time
CH4 [nmol/l]	14.1685	14.3035	14.243	14.167	14.1705	14.163	14.141	14.1185	14.093	14.061	14.024	14.028	13.9895	2016-03-30 12:30:00
CH4 [nmol/l]	15.772	16.9995	16.5935	15.606	15.5205	15.141	14.8705	14.736	14.562	14.326	14.211	14.1105	13.9745	2016-04-05 16:00:00
CH4 [nmol/l]	15.6535	16.371	16.3435	16.203	16.157	16.1545	16.1215	16.0105	14.7745	14.35	13.8735	13.6675	13.507	2016-04-12 15:00:00
CH4 [nmol/l]	15.243	15.5315	15.529	15.5365	15.5255	15.5045	15.493	15.5425	15.533	15.5035	14.6625	13.305	13.1395	2016-04-19 13:30:00
CH4 [nmol/l]	15.0355	15.4715	15.4745	15.455	15.4555	15.454	15.256	15.0585	14.4075	13.5475	13.1585	12.9425	12.738	2016-04-26 14:30:00
CH4 [nmol/l]	14.348	14.579	14.579	14.8155	15.1835	15.2535	15.234	15.3385	14.613	13.9215	12.83	12.612	12.371	2016-05-03 15:30:00
CH4 [nmol/l]	13.1095	13.844	15.716	16.0575	16.12	16.1405	16.133	16.0845	15.5085	13.5845	12.697	11.9325	11.6635	2016-05-10 14:30:00
CH4 [nmol/l]	12.1865	12.2805	12.3175	12.297	12.273	14.989	15.7185	15.5295	14.751	12.975	11.7905	11.359	11.224	2016-05-17 17:30:00
CH4 [nmol/l]	11.7775	12.022	12.034	13.304	14.995	15.4835	15.3555	15.196	14.355	13.332	12.447	11.222	10.8085	2016-05-24 14:30:00
CH4 [nmol/l]	12.501	12.8835	12.6175	15.211	14.993	14.7235	14.713	14.2945	13.4205	12.587	11.0075	10.6595	10.5465	2016-05-31 14:30:00
CH4 [nmol/l]	11.4795	11.8325	14.0915	16.5235	15.188	14.6465	14.107	13.8635	12.8555	11.443	10.6905	10.4095	10.243	2016-06-06 15:30:00
CH4 [nmol/l]	11.2825	11.4275	11.652	16.036	15.836	15.921	15.3125	13.7215	11.9755	11.2635	10.5415	9.9775	9.7655	2016-06-13 15:30:00
CH4 [nmol/l]	11.2995	11.681	12.249	16.282	15.659	15.464	15.0635	14.299	12.343	10.9495	9.982	9.4455	9.41	2016-06-20 15:30:00
CH4 [nmol/l]	10.433	10.779	10.831	14.0075	15.913	15.7085	14.747	13.071	10.9815	10.2445	9.133	8.8035	8.7365	2016-06-28 14:00:00
CH4 [nmol/l]	10.972	11.085	11.106	15.1845	16.3325	15.252	14.3995	13.2955	10.9155	9.955	9.28	8.757	8.691	2016-07-01 14:30:00
CH4 [nmol/l]	10.9625	10.97	11.0575	10.9965	10.996	15.134	14.084	13.119	11.0935	9.742	8.8935	8.2845	8.258	2016-07-07 17:00:00
CH4 [nmol/l]	10.819	10.9035	10.872	10.969	12.699	15.1935	15.196	13.72	10.468	8.849	8.2	7.9865	7.8775	2016-07-12 17:30:00
CH4 [nmol/l]	10.673	10.78	10.9165	10.626	10.77	13.637	13.411	12.336	9.9275	8.751	8.0335	7.5875	7.296	2016-07-19 17:30:00
Panel b
open lake (South basin)		central enclosure
Depth	O2	Depth	O2
[m]	[mg/l]	[m]	[mg/l]
0	10.9625	0	10.445
1	10.9663	1	10.515
2	10.97	2	10.63
3	11.0137	3	10.705
4	11.0575	4	10.85
5	11.027	5	11.2
6	10.9965	6	12.55
7	10.996	7	13.545
8	15.134	8	13.885
9	14.084	9	13.35
10	13.119	10	13.1
11	12.1062	11	12.925
12	11.0935	12	12.15
13	10.4178	13	11.68
14	9.742	14	10.865
15	9.31775	15	10.03
16	8.8935	16	8.57
17	8.589	17	7.915
18	8.2845

## Sheet: Figure S5
Northeast basin	Northeast basin			South basin	South basin
mean	72	nmol/l/d		mean	88	nmol/l/d
SD	74	nmol/l/d		SD	75	nmol/l/d
OMP	frequency			OMP	frequency
[nmol/l/d]				[nmol/l/d]
-178	1.79177e-05			-162	2.05637e-05
-177	1.87529e-05			-161	2.14964e-05
-176	1.96235e-05			-160	2.24673e-05
-175	2.05308e-05			-159	2.3478e-05
-174	2.14761e-05			-158	2.45297e-05
-173	2.24608e-05			-157	2.5624e-05
-172	2.34864e-05			-156	2.67623e-05
-171	2.45543e-05			-155	2.79463e-05
-170	2.56662e-05			-154	2.91774e-05
-169	2.68234e-05			-153	3.04574e-05
-168	2.80277e-05			-152	3.17878e-05
-167	2.92807e-05			-151	3.31705e-05
-166	3.05842e-05			-150	3.46072e-05
-165	3.19399e-05			-149	3.60997e-05
-164	3.33495e-05			-148	3.76498e-05
-163	3.4815e-05			-147	3.92596e-05
-162	3.63383e-05			-146	4.09308e-05
-161	3.79213e-05			-145	4.26657e-05
-160	3.9566e-05			-144	4.44662e-05
-159	4.12746e-05			-143	4.63344e-05
-158	4.3049e-05			-142	4.82725e-05
-157	4.48915e-05			-141	5.02827e-05
-156	4.68044e-05			-140	5.23674e-05
-155	4.87898e-05			-139	5.45288e-05
-154	5.08502e-05			-138	5.67693e-05
-153	5.29879e-05			-137	5.90913e-05
-152	5.52054e-05			-136	6.14974e-05
-151	5.75052e-05			-135	6.39901e-05
-150	5.98898e-05			-134	6.6572e-05
-149	6.2362e-05			-133	6.92457e-05
-148	6.49244e-05			-132	7.20141e-05
-147	6.75796e-05			-131	7.48798e-05
-146	7.03307e-05			-130	7.78457e-05
-145	7.31804e-05			-129	8.09147e-05
-144	7.61316e-05			-128	8.40897e-05
-143	7.91874e-05			-127	8.73738e-05
-142	8.23508e-05			-126	9.077e-05
-141	8.56249e-05			-125	9.42814e-05
-140	8.90129e-05			-124	9.79113e-05
-139	9.25181e-05			-123	0.000101663
-138	9.61438e-05			-122	0.000105539
-137	9.98933e-05			-121	0.000109544
-136	0.00010377			-120	0.000113681
-135	0.000107778			-119	0.000117953
-134	0.00011192			-118	0.000122363
-133	0.000116199			-117	0.000126916
-132	0.000120621			-116	0.000131615
-131	0.000125188			-115	0.000136464
-130	0.000129904			-114	0.000141466
-129	0.000134773			-113	0.000146626
-128	0.000139799			-112	0.000151946
-127	0.000144986			-111	0.000157432
-126	0.000150338			-110	0.000163087
-125	0.000155859			-109	0.000168915
-124	0.000161554			-108	0.00017492
-123	0.000167425			-107	0.000181106
-122	0.000173479			-106	0.000187478
-121	0.000179719			-105	0.000194039
-120	0.000186149			-104	0.000200795
-119	0.000192774			-103	0.000207749
-118	0.000199598			-102	0.000214905
-117	0.000206626			-101	0.000222268
-116	0.000213863			-100	0.000229843
-115	0.000221312			-99	0.000237633
-114	0.000228979			-98	0.000245644
-113	0.000236869			-97	0.00025388
-112	0.000244986			-96	0.000262345
-111	0.000253334			-95	0.000271045
-110	0.000261919			-94	0.000279983
-109	0.000270746			-93	0.000289164
-108	0.000279819			-92	0.000298594
-107	0.000289143			-91	0.000308276
-106	0.000298724			-90	0.000318215
-105	0.000308565			-89	0.000328417
-104	0.000318673			-88	0.000338885
-103	0.000329051			-87	0.000349625
-102	0.000339706			-86	0.000360641
-101	0.000350641			-85	0.000371938
-100	0.000361863			-84	0.000383521
-99	0.000373375			-83	0.000395394
-98	0.000385183			-82	0.000407563
-97	0.000397292			-81	0.000420031
-96	0.000409707			-80	0.000432804
-95	0.000422433			-79	0.000445885
-94	0.000435475			-78	0.000459281
-93	0.000448837			-77	0.000472995
-92	0.000462525			-76	0.000487031
-91	0.000476543			-75	0.000501395
-90	0.000490896			-74	0.000516091
-89	0.000505589			-73	0.000531124
-88	0.000520627			-72	0.000546497
-87	0.000536015			-71	0.000562215
-86	0.000551756			-70	0.000578282
-85	0.000567856			-69	0.000594703
-84	0.000584319			-68	0.000611481
-83	0.00060115			-67	0.000628621
-82	0.000618352			-66	0.000646126
-81	0.00063593			-65	0.000664001
-80	0.000653889			-64	0.000682249
-79	0.000672232			-63	0.000700874
-78	0.000690964			-62	0.00071988
-77	0.000710088			-61	0.000739269
-76	0.000729608			-60	0.000759045
-75	0.000749527			-59	0.000779213
-74	0.00076985			-58	0.000799773
-73	0.00079058			-57	0.000820731
-72	0.000811719			-56	0.000842087
-71	0.000833271			-55	0.000863846
-70	0.00085524			-54	0.00088601
-69	0.000877627			-53	0.000908581
-68	0.000900436			-52	0.000931561
-67	0.000923669			-51	0.000954953
-66	0.000947329			-50	0.000978758
-65	0.000971417			-49	0.00100298
-64	0.000995936			-48	0.00102761
-63	0.00102089			-47	0.00105267
-62	0.00104627			-46	0.00107814
-61	0.00107209			-45	0.00110404
-60	0.00109835			-44	0.00113035
-59	0.00112505			-43	0.00115709
-58	0.00115218			-42	0.00118425
-57	0.00117975			-41	0.00121183
-56	0.00120776			-40	0.00123983
-55	0.00123621			-39	0.00126825
-54	0.0012651			-38	0.0012971
-53	0.00129443			-37	0.00132636
-52	0.0013242			-36	0.00135605
-51	0.0013544			-35	0.00138615
-50	0.00138504			-34	0.00141667
-49	0.00141612			-33	0.0014476
-48	0.00144762			-32	0.00147894
-47	0.00147956			-31	0.0015107
-46	0.00151193			-30	0.00154286
-45	0.00154472			-29	0.00157543
-44	0.00157794			-28	0.0016084
-43	0.00161157			-27	0.00164177
-42	0.00164562			-26	0.00167553
-41	0.00168009			-25	0.00170968
-40	0.00171496			-24	0.00174422
-39	0.00175024			-23	0.00177914
-38	0.00178591			-22	0.00181443
-37	0.00182199			-21	0.0018501
-36	0.00185845			-20	0.00188613
-35	0.00189529			-19	0.00192253
-34	0.00193251			-18	0.00195927
-33	0.0019701			-17	0.00199637
-32	0.00200806			-16	0.0020338
-31	0.00204638			-15	0.00207157
-30	0.00208504			-14	0.00210966
-29	0.00212405			-13	0.00214808
-28	0.00216339			-12	0.0021868
-27	0.00220306			-11	0.00222583
-26	0.00224304			-10	0.00226515
-25	0.00228334			-9	0.00230475
-24	0.00232393			-8	0.00234463
-23	0.00236482			-7	0.00238478
-22	0.00240598			-6	0.00242518
-21	0.00244742			-5	0.00246583
-20	0.00248911			-4	0.00250671
-19	0.00253105			-3	0.00254782
-18	0.00257323			-2	0.00258915
-17	0.00261563			-1	0.00263067
-16	0.00265825			0	0.00267239
-15	0.00270106			1	0.00271429
-14	0.00274407			2	0.00275635
-13	0.00278725			3	0.00279856
-12	0.00283059			4	0.00284092
-11	0.00287408			5	0.00288341
-10	0.00291771			6	0.00292601
-9	0.00296146			7	0.00296871
-8	0.00300532			8	0.0030115
-7	0.00304927			9	0.00305437
-6	0.00309329			10	0.00309729
-5	0.00313738			11	0.00314026
-4	0.00318152			12	0.00318326
-3	0.00322569			13	0.00322628
-2	0.00326987			14	0.00326929
-1	0.00331406			15	0.00331229
0	0.00335823			16	0.00335526
1	0.00340236			17	0.00339818
2	0.00344645			18	0.00344104
3	0.00349047			19	0.00348382
4	0.00353441			20	0.0035265
5	0.00357824			21	0.00356907
6	0.00362196			22	0.00361152
7	0.00366555			23	0.00365382
8	0.00370898			24	0.00369596
9	0.00375224			25	0.00373792
10	0.00379531			26	0.00377968
11	0.00383817			27	0.00382123
12	0.00388081			28	0.00386255
13	0.00392321			29	0.00390363
14	0.00396535			30	0.00394444
15	0.0040072			31	0.00398497
16	0.00404876			32	0.00402519
17	0.00409001			33	0.00406511
18	0.00413091			34	0.00410468
19	0.00417147			35	0.00414391
20	0.00421166			36	0.00418277
21	0.00425145			37	0.00422124
22	0.00429084			38	0.00425931
23	0.0043298			39	0.00429695
24	0.00436832			40	0.00433416
25	0.00440638			41	0.00437092
26	0.00444396			42	0.0044072
27	0.00448103			43	0.00444299
28	0.0045176			44	0.00447828
29	0.00455363			45	0.00451305
30	0.00458911			46	0.00454728
31	0.00462402			47	0.00458095
32	0.00465834			48	0.00461405
33	0.00469207			49	0.00464657
34	0.00472517			50	0.00467848
35	0.00475764			51	0.00470977
36	0.00478946			52	0.00474043
37	0.00482061			53	0.00477045
38	0.00485107			54	0.00479979
39	0.00488084			55	0.00482847
40	0.0049099			56	0.00485644
41	0.00493822			57	0.00488372
42	0.0049658			58	0.00491027
43	0.00499263			59	0.00493609
44	0.00501868			60	0.00496116
45	0.00504394			61	0.00498547
46	0.00506841			62	0.00500902
47	0.00509207			63	0.00503178
48	0.0051149			64	0.00505374
49	0.0051369			65	0.0050749
50	0.00515805			66	0.00509524
51	0.00517834			67	0.00511475
52	0.00519776			68	0.00513342
53	0.00521631			69	0.00515125
54	0.00523396			70	0.00516822
55	0.00525071			71	0.00518433
56	0.00526656			72	0.00519956
57	0.00528149			73	0.0052139
58	0.00529549			74	0.00522736
59	0.00530856			75	0.00523992
60	0.00532069			76	0.00525158
61	0.00533188			77	0.00526233
62	0.00534211			78	0.00527216
63	0.00535139			79	0.00528107
64	0.0053597			80	0.00528906
65	0.00536705			81	0.00529611
66	0.00537342			82	0.00530224
67	0.00537882			83	0.00530742
68	0.00538324			84	0.00531167
69	0.00538668			85	0.00531498
70	0.00538914			86	0.00531734
71	0.00539062			87	0.00531876
72	0.00539111			88	0.00531923
73	0.00539062			89	0.00531876
74	0.00538914			90	0.00531734
75	0.00538668			91	0.00531498
76	0.00538324			92	0.00531167
77	0.00537882			93	0.00530742
78	0.00537342			94	0.00530224
79	0.00536705			95	0.00529611
80	0.0053597			96	0.00528906
81	0.00535139			97	0.00528107
82	0.00534211			98	0.00527216
83	0.00533188			99	0.00526233
84	0.00532069			100	0.00525158
85	0.00530856			101	0.00523992
86	0.00529549			102	0.00522736
87	0.00528149			103	0.0052139
88	0.00526656			104	0.00519956
89	0.00525071			105	0.00518433
90	0.00523396			106	0.00516822
91	0.00521631			107	0.00515125
92	0.00519776			108	0.00513342
93	0.00517834			109	0.00511475
94	0.00515805			110	0.00509524
95	0.0051369			111	0.0050749
96	0.0051149			112	0.00505374
97	0.00509207			113	0.00503178
98	0.00506841			114	0.00500902
99	0.00504394			115	0.00498547
100	0.00501868			116	0.00496116
101	0.00499263			117	0.00493609
102	0.0049658			118	0.00491027
103	0.00493822			119	0.00488372
104	0.0049099			120	0.00485644
105	0.00488084			121	0.00482847
106	0.00485107			122	0.00479979
107	0.00482061			123	0.00477045
108	0.00478946			124	0.00474043
109	0.00475764			125	0.00470977
110	0.00472517			126	0.00467848
111	0.00469207			127	0.00464657
112	0.00465834			128	0.00461405
113	0.00462402			129	0.00458095
114	0.00458911			130	0.00454728
115	0.00455363			131	0.00451305
116	0.0045176			132	0.00447828
117	0.00448103			133	0.00444299
118	0.00444396			134	0.0044072
119	0.00440638			135	0.00437092
120	0.00436832			136	0.00433416
121	0.0043298			137	0.00429695
122	0.00429084			138	0.00425931
123	0.00425145			139	0.00422124
124	0.00421166			140	0.00418277
125	0.00417147			141	0.00414391
126	0.00413091			142	0.00410468
127	0.00409001			143	0.00406511
128	0.00404876			144	0.00402519
129	0.0040072			145	0.00398497
130	0.00396535			146	0.00394444
131	0.00392321			147	0.00390363
132	0.00388081			148	0.00386255
133	0.00383817			149	0.00382123
134	0.00379531			150	0.00377968
135	0.00375224			151	0.00373792
136	0.00370898			152	0.00369596
137	0.00366555			153	0.00365382
138	0.00362196			154	0.00361152
139	0.00357824			155	0.00356907
140	0.00353441			156	0.0035265
141	0.00349047			157	0.00348382
142	0.00344645			158	0.00344104
143	0.00340236			159	0.00339818
144	0.00335823			160	0.00335526
145	0.00331406			161	0.00331229
146	0.00326987			162	0.00326929
147	0.00322569			163	0.00322628
148	0.00318152			164	0.00318326
149	0.00313738			165	0.00314026
150	0.00309329			166	0.00309729
151	0.00304927			167	0.00305437
152	0.00300532			168	0.0030115
153	0.00296146			169	0.00296871
154	0.00291771			170	0.00292601
155	0.00287408			171	0.00288341
156	0.00283059			172	0.00284092
157	0.00278725			173	0.00279856
158	0.00274407			174	0.00275635
159	0.00270106			175	0.00271429
160	0.00265825			176	0.00267239
161	0.00261563			177	0.00263067
162	0.00257323			178	0.00258915
163	0.00253105			179	0.00254782
164	0.00248911			180	0.00250671
165	0.00244742			181	0.00246583
166	0.00240598			182	0.00242518
167	0.00236482			183	0.00238478
168	0.00232393			184	0.00234463
169	0.00228334			185	0.00230475
170	0.00224304			186	0.00226515
171	0.00220306			187	0.00222583
172	0.00216339			188	0.0021868
173	0.00212405			189	0.00214808
174	0.00208504			190	0.00210966
175	0.00204638			191	0.00207157
176	0.00200806			192	0.0020338
177	0.0019701			193	0.00199637
178	0.00193251			194	0.00195927
179	0.00189529			195	0.00192253
180	0.00185845			196	0.00188613
181	0.00182199			197	0.0018501
182	0.00178591			198	0.00181443
183	0.00175024			199	0.00177914
184	0.00171496			200	0.00174422
185	0.00168009			201	0.00170968
186	0.00164562			202	0.00167553
187	0.00161157			203	0.00164177
188	0.00157794			204	0.0016084
189	0.00154472			205	0.00157543
190	0.00151193			206	0.00154286
191	0.00147956			207	0.0015107
192	0.00144762			208	0.00147894
193	0.00141612			209	0.0014476
194	0.00138504			210	0.00141667
195	0.0013544			211	0.00138615
196	0.0013242			212	0.00135605
197	0.00129443			213	0.00132636
198	0.0012651			214	0.0012971
199	0.00123621			215	0.00126825
200	0.00120776			216	0.00123983
201	0.00117975			217	0.00121183
202	0.00115218			218	0.00118425
203	0.00112505			219	0.00115709
204	0.00109835			220	0.00113035
205	0.00107209			221	0.00110404
206	0.00104627			222	0.00107814
207	0.00102089			223	0.00105267
208	0.000995936			224	0.00102761
209	0.000971417			225	0.00100298
210	0.000947329			226	0.000978758
211	0.000923669			227	0.000954953
212	0.000900436			228	0.000931561
213	0.000877627			229	0.000908581
214	0.00085524			230	0.00088601
215	0.000833271			231	0.000863846
216	0.000811719			232	0.000842087
217	0.00079058			233	0.000820731
218	0.00076985			234	0.000799773
219	0.000749527			235	0.000779213
220	0.000729608			236	0.000759045
221	0.000710088			237	0.000739269
222	0.000690964			238	0.00071988
223	0.000672232			239	0.000700874
224	0.000653889			240	0.000682249
225	0.00063593			241	0.000664001
226	0.000618352			242	0.000646126
227	0.00060115			243	0.000628621
228	0.000584319			244	0.000611481
229	0.000567856			245	0.000594703
230	0.000551756			246	0.000578282
231	0.000536015			247	0.000562215
232	0.000520627			248	0.000546497
233	0.000505589			249	0.000531124
234	0.000490896			250	0.000516091
235	0.000476543			251	0.000501395
236	0.000462525			252	0.000487031
237	0.000448837			253	0.000472995
238	0.000435475			254	0.000459281
239	0.000422433			255	0.000445885
240	0.000409707			256	0.000432804
241	0.000397292			257	0.000420031
242	0.000385183			258	0.000407563
243	0.000373375			259	0.000395394
244	0.000361863			260	0.000383521
245	0.000350641			261	0.000371938
246	0.000339706			262	0.000360641
247	0.000329051			263	0.000349625
248	0.000318673			264	0.000338885
249	0.000308565			265	0.000328417
250	0.000298724			266	0.000318215
251	0.000289143			267	0.000308276
252	0.000279819			268	0.000298594
253	0.000270746			269	0.000289164
254	0.000261919			270	0.000279983
255	0.000253334			271	0.000271045
256	0.000244986			272	0.000262345
257	0.000236869			273	0.00025388
258	0.000228979			274	0.000245644
259	0.000221312			275	0.000237633
260	0.000213863			276	0.000229843
261	0.000206626			277	0.000222268
262	0.000199598			278	0.000214905
263	0.000192774			279	0.000207749
264	0.000186149			280	0.000200795
265	0.000179719			281	0.000194039
266	0.000173479			282	0.000187478
267	0.000167425			283	0.000181106
268	0.000161554			284	0.00017492
269	0.000155859			285	0.000168915
270	0.000150338			286	0.000163087
271	0.000144986			287	0.000157432
272	0.000139799			288	0.000151946
273	0.000134773			289	0.000146626
274	0.000129904			290	0.000141466
275	0.000125188			291	0.000136464
276	0.000120621			292	0.000131615
277	0.000116199			293	0.000126916
278	0.00011192			294	0.000122363
279	0.000107778			295	0.000117953
280	0.00010377			296	0.000113681
281	9.98933e-05			297	0.000109544
282	9.61438e-05			298	0.000105539
283	9.25181e-05			299	0.000101663
284	8.90129e-05			300	9.79113e-05
285	8.56249e-05			301	9.42814e-05
286	8.23508e-05			302	9.077e-05
287	7.91874e-05			303	8.73738e-05
288	7.61316e-05			304	8.40897e-05
289	7.31804e-05			305	8.09147e-05
290	7.03307e-05			306	7.78457e-05
291	6.75796e-05			307	7.48798e-05
292	6.49244e-05			308	7.20141e-05
293	6.2362e-05			309	6.92457e-05
294	5.98898e-05			310	6.6572e-05
295	5.75052e-05			311	6.39901e-05
296	5.52054e-05			312	6.14974e-05
297	5.29879e-05			313	5.90913e-05
298	5.08502e-05			314	5.67693e-05
299	4.87898e-05			315	5.45288e-05
300	4.68044e-05			316	5.23674e-05
301	4.48915e-05			317	5.02827e-05
302	4.3049e-05			318	4.82725e-05
303	4.12746e-05			319	4.63344e-05
304	3.9566e-05			320	4.44662e-05
305	3.79213e-05			321	4.26657e-05
306	3.63383e-05			322	4.09308e-05
307	3.4815e-05			323	3.92596e-05
308	3.33495e-05			324	3.76498e-05
309	3.19399e-05			325	3.60997e-05
310	3.05842e-05			326	3.46072e-05
311	2.92807e-05			327	3.31705e-05
312	2.80277e-05			328	3.17878e-05
313	2.68234e-05			329	3.04574e-05
314	2.56662e-05			330	2.91774e-05
315	2.45543e-05			331	2.79463e-05
316	2.34864e-05			332	2.67623e-05
317	2.24608e-05			333	2.5624e-05
318	2.14761e-05			334	2.45297e-05
319	2.05308e-05			335	2.3478e-05
320	1.96235e-05			336	2.24673e-05
321	1.87529e-05			337	2.14964e-05
322	1.79177e-05			338	2.05637e-05

## Sheet: Figure S6
Lake	Surface area	OMC	OMC max	OMC min
	[km2]	[%]	[%]	[%]
Lake Stechlin Northeast Basin	2.0067	63
Lake Stechlin South Basin	1.12278	50
Lake Stechlin All Basins	4.25	55
Lake Hallwil	9.9	73	83	63
Lake Cromwell	0.102	20
Lake Ontario	19009	90.4012
Lake St. Jean	1065	84.7211
Lake Nominingue	22	83.7467
Lake Champlain	1269	99.6692
Lake Beauchene West-Basin	17	96.8005
Lake Simard	170	81.8306
Lake Camichagama	26	99.8252

## Sheet: Figure S8
Panel a, b (lake)							Panel a, b (enclosure)							Panel c, d (lake)							Panel c, d (enclosure)
Depth	Temperature	Buoyancy frequency	Dissipation rate	K_rho	K_rho running average		Depth	Temperature	Buoyancy frequency	Dissipation rate	K_rho	K_rho running average		Depth	Temperature	Buoyancy frequency	Dissipation rate	K_rho	K_rho running average		Depth	Temperature	Buoyancy frequency	Dissipation rate	K_rho	K_rho running average
1.05	19.235	6.77e-06	2.58e-07	0.00047662	0.00095695		1.05	19.229	0.00022528	9.65e-07	0.0005977	0.00037912		1.05	19.512	0.00044198	1.8e-05	0.023401	0.014805		1.05	19.145	0.00033284	3.446e-06	0.0018867	0.0011835
1.1	19.235	3.56e-05	7.9e-07	0.0031494	0.0011229		1.1	19.223	0.00021079	1.71e-08	2.38e-05	0.00023241		1.1	19.501	0.00049486	1.42e-06	0.00076782	0.0090326		1.1	19.137	0.00031645	2.2007e-08	1.3922e-05	0.00071581
1.15	19.234	5.68e-05	3.82e-07	0.00029084	0.0010323		1.15	19.218	0.0001983	4.14e-09	4.04e-06	0.00012627		1.15	19.449	0.00058717	4.46e-07	0.00017135	0.0046289		1.15	19.128	0.00030165	1.4631e-08	9.8117e-06	0.00037135
1.2	19.233	6.43e-05	1.26e-07	0.00051502	0.0010001		1.2	19.213	0.00018815	1.07e-08	9.28e-06	6e-05		1.2	19.434	0.00072308	7.56e-07	0.00023321	0.0016679		1.2	19.121	0.00028963	9.4941e-09	6.779e-06	0.00015064
1.25	19.231	6.74e-05	1.83e-07	0.00060586	0.00099699		1.25	19.208	0.00018195	6.51e-09	6.35e-06	4.67e-05		1.25	19.415	0.00085314	2.71e-07	6.63e-05	0.00014235		1.25	19.113	0.00027807	4.5706e-08	3.3997e-05	4.8311e-05
1.3	19.23	6.97e-05	5.96e-07	0.0017184	0.0011185		1.3	19.203	0.0001782	1.04e-07	9.91e-05	7.03e-05		1.3	19.394	0.00094267	1.8e-07	3.96e-05	7.33e-05		1.3	19.106	0.00026369	1.4436e-07	0.00011201	6.0576e-05
1.35	19.228	6.72e-05	3.33e-07	0.0010392	0.0036924		1.35	19.199	0.00017584	4.61e-08	4.87e-05	8.31e-05		1.35	19.37	0.00098137	1.43e-07	2.49e-05	4.97e-05		1.35	19.099	0.00024904	1.3816e-07	0.00011306	5.9896e-05
1.4	19.226	5.94e-05	2.04e-07	0.0010187	0.0062456		1.4	19.194	0.00017368	2.48e-07	0.00026811	9.03e-05		1.4	19.345	0.00095096	1.88e-07	3.38e-05	3.38e-05		1.4	19.093	0.00023662	2.3811e-08	2.0963e-05	4.5825e-05
1.45	19.224	5.1e-05	6.01e-07	0.0027292	0.0088579		1.45	19.19	0.00017022	3.85e-09	4.44e-06	6.47e-05		1.45	19.32	0.00087365	1.91e-07	3.63e-05	2.9e-05		1.45	19.087	0.00022555	1.5708e-08	1.4728e-05	2.963e-05
1.5	19.223	5.27e-05	1.15e-06	0.039524	0.011302		1.5	19.185	0.00016603	1.9e-09	2.53e-06	3.95e-05		1.5	19.298	0.00075545	1.61e-07	3.65e-05	2.45e-05		1.5	19.081	0.00021578	3.0778e-09	2.9545e-06	1.3877e-05
1.55	19.222	6.05e-05	3.16e-07	0.0014576	0.008978		1.55	19.181	0.00016267	2.52e-09	3.05e-06	2.06e-05		1.55	19.279	0.00063067	1.42e-08	4.27e-06	1.84e-05		1.55	19.075	0.00020859	2.1712e-09	2.0633e-06	4.831e-06
1.6	19.22	6.62e-05	6.72e-07	0.0024685	0.0065653		1.6	19.177	0.00015974	2.06e-09	2.69e-06	4.83e-06		1.6	19.262	0.00051489	3.15e-08	1.05e-05	1.36e-05		1.6	19.07	0.00020374	1.1443e-09	1.1608e-06	2.6778e-06
1.65	19.219	7.78e-05	8.2e-07	0.0021547	0.0039276		1.65	19.173	0.00015572	6.07e-09	8.45e-06	1.96e-05		1.65	19.249	0.0004074	2.68e-08	1.14e-05	1.03e-05		1.65	19.064	0.00019852	2.3553e-09	2.5292e-06	1.8217e-06
1.7	19.217	9.46e-05	5.89e-07	0.0010529	0.0012239		1.7	19.169	0.00015322	6.49e-09	8.59e-06	3.97e-05		1.7	19.239	0.00031545	1.48e-08	7.44e-06	8.27e-06		1.7	19.059	0.00019196	1.1797e-09	1.219e-06	1.726e-06
1.75	19.214	0.00011022	2.56e-07	0.00045112	0.0008958		1.75	19.165	0.00015214	4.08e-09	5.24e-06	6.7e-05		1.75	19.231	0.00024409	7.04e-09	4.56e-06	8.08e-06		1.75	19.054	0.00018421	1.149e-09	1.3486e-06	1.9634e-06
1.8	19.211	0.00011541	2e-07	0.00031745	0.00062448		1.8	19.161	0.0001499	1.65e-07	0.0002269	9.45e-05		1.8	19.224	0.00019449	9.51e-09	1.11e-05	7.88e-06		1.8	19.05	0.0001762	1.7135e-09	2.1117e-06	2.2678e-06
1.85	19.208	0.00011385	2.75e-07	0.00052419	0.00052284		1.85	19.157	0.00014727	6.87e-08	9.76e-05	9.41e-05		1.85	19.219	0.00015966	5.19e-09	7.23e-06	7.1e-06		1.85	19.045	0.00016799	2.7083e-09	2.4978e-06	2.5261e-06
1.9	19.205	0.00011379	2.66e-07	0.00059106	0.00055634		1.9	19.153	0.00014154	8.63e-08	0.00012986	8.22e-05		1.9	19.215	0.00013776	5.13e-09	7.72e-06	6.31e-06		1.9	19.041	0.00015933	3.7753e-09	4.8127e-06	2.7474e-06
1.95	19.203	0.00011285	1.49e-07	0.00035335	0.00059877		1.95	19.15	0.00013558	7.23e-09	1.12e-05	5.53e-05		1.95	19.212	0.0001276	2.7e-09	4.55e-06	5.11e-06		1.95	19.036	0.00015107	1.4512e-09	1.7054e-06	2.5207e-06
2	19.2	0.00010517	1.74e-07	0.00088132	0.00064603		2	19.146	0.00013027	1.96e-09	3.17e-06	2.77e-05		2	19.209	0.00012758	1.47e-09	2.55e-06	3.69e-06		2	19.033	0.0001446	1.6561e-09	2.3266e-06	2.3338e-06
2.05	19.197	9.43e-05	1.69e-07	0.001056	0.00064533		2.05	19.143	0.00012297	2.28e-09	3.72e-06	1.4e-05		2.05	19.205	0.00013352	1.7e-09	2.87e-06	2.72e-06		2.05	19.029	0.00013954	1.2035e-09	1.8731e-06	2.1782e-06
2.1	19.195	8.46e-05	8.85e-08	0.00027193	0.00069041		2.1	19.14	0.00011489	6.49e-09	1.11e-05	6.62e-06		2.1	19.202	0.00014226	9.59e-10	1.48e-06	1.93e-06		2.1	19.025	0.00013518	8.0442e-10	1.2385e-06	2.3806e-06
2.15	19.192	7.86e-05	1.13e-07	0.00033299	0.00087454		2.15	19.137	0.00010779	3.52e-09	6.31e-06	7.14e-06		2.15	19.198	0.00014958	7.48e-10	9.86e-07	1.49e-06		2.15	19.022	0.0001304	1.6273e-09	2.6987e-06	2.8949e-06
2.2	19.19	7.45e-05	1.44e-07	0.00067782	0.0012212		2.2	19.134	0.0001009	1.01e-09	2.12e-06	8.19e-06		2.2	19.194	0.00015367	9.82e-10	1.25e-06	1.31e-06		2.2	19.018	0.00012528	1.8306e-09	3.0421e-06	3.282e-06
2.25	19.188	7.17e-05	1.13e-07	0.0023203	0.00167		2.25	19.131	9.72e-05	4.3e-09	9.76e-06	9.72e-06		2.25	19.19	0.0001532	9.39e-10	1.25e-06	1.24e-06		2.25	19.015	0.00012026	4.1181e-09	6.9766e-06	3.5636e-06
2.3	19.187	6.86e-05	6.61e-08	0.0021776	0.001942		2.3	19.129	9.4e-05	7.22e-09	1.93e-05	1.07e-05		2.3	19.186	0.00014786	6.69e-10	9.17e-07	1.28e-06		2.3	19.012	0.00011661	1.5058e-09	2.6552e-06	3.2351e-06
2.35	19.185	7e-05	9.5e-08	0.0029129	0.001987		2.35	19.126	9.12e-05	4.91e-09	1e-05	1.03e-05		2.35	19.183	0.00013812	1.12e-09	1.62e-06	1.46e-06		2.35	19.009	0.00011242	9.1859e-10	1.6577e-06	2.8131e-06
2.4	19.183	7.07e-05	1.21e-07	0.0021097	0.0016971		2.4	19.124	8.89e-05	4.38e-09	8.54e-06	9.16e-06		2.4	19.179	0.00012484	9.95e-10	1.59e-06	1.61e-06		2.4	19.006	0.00010827	1.1122e-09	2.0684e-06	2.4858e-06
2.45	19.181	7.09e-05	9.53e-08	0.00075489	0.0011922		2.45	19.122	8.74e-05	2.52e-09	6.84e-06	7.33e-06		2.45	19.176	0.00011022	7.84e-10	1.57e-06	1.87e-06		2.45	19.003	0.00010399	1.1927e-09	2.3173e-06	2.2287e-06
2.5	19.179	7.15e-05	1.16e-07	0.00044982	0.00074286		2.5	19.119	8.63e-05	2.16e-09	5.71e-06	5.43e-06		2.5	19.173	9.72e-05	1.11e-09	2.4e-06	2.14e-06		2.5	19	0.00010025	1.28e-09	2.5775e-06	2.2742e-06
2.55	19.178	7.2e-05	4.86e-08	0.00013607	0.0003809		2.55	19.117	8.63e-05	8.92e-10	2.11e-06	4.26e-06		2.55	19.171	8.63e-05	8.2e-10	1.95e-06	2.32e-06		2.55	18.998	9.7133e-05	1.0095e-09	2.1316e-06	2.3336e-06
2.6	19.176	6.88e-05	3.59e-08	0.00010102	0.00019458		2.6	19.115	8.48e-05	1.47e-09	3.59e-06	3.84e-06		2.6	19.168	7.83e-05	1.46e-09	3.53e-06	2.54e-06		2.6	18.995	9.4663e-05	1.0279e-09	2.2193e-06	2.387e-06
2.65	19.174	6.43e-05	2.7e-08	7.92e-05	0.00013025		2.65	19.113	8.25e-05	1.23e-09	2.98e-06	4.36e-06		2.65	19.166	7.34e-05	8.26e-10	2.15e-06	2.59e-06		2.65	18.993	9.214e-05	1.1145e-09	2.498e-06	2.5115e-06
2.7	19.172	5.91e-05	3.47e-08	0.00011961	0.00010549		2.7	19.111	8e-05	1.45e-09	3.58e-06	5.22e-06		2.7	19.164	7.22e-05	8.12e-10	2.53e-06	2.67e-06		2.7	18.99	8.9791e-05	1.2145e-09	2.7221e-06	2.7538e-06
2.75	19.171	5.54e-05	4.54e-08	0.0001697	0.00010019		2.75	19.109	7.69e-05	2.49e-09	6.37e-06	6.06e-06		2.75	19.163	7.44e-05	1.1e-09	2.81e-06	2.7e-06		2.75	18.988	8.811e-05	1.1036e-09	2.5102e-06	3.181e-06
2.8	19.169	5.38e-05	1.21e-08	4.39e-05	8.92e-05		2.8	19.107	7.38e-05	4.95e-09	1.37e-05	9.78e-06		2.8	19.161	7.77e-05	1.22e-09	2.79e-06	2.61e-06		2.8	18.986	8.6954e-05	1.5391e-09	3.5075e-06	3.6155e-06
2.85	19.168	5.19e-05	9.61e-09	3.67e-05	8.15e-05		2.85	19.105	7.11e-05	1.45e-09	4.47e-06	2.63e-05		2.85	19.159	8.17e-05	1.35e-09	3.1e-06	2.51e-06		2.85	18.984	8.5928e-05	1.9115e-09	4.5621e-06	3.9398e-06
2.9	19.167	5.11e-05	2.71e-08	0.00010088	7.54e-05		2.9	19.103	6.88e-05	4.6e-10	1.32e-06	6.25e-05		2.9	19.157	8.61e-05	8.5e-10	2.05e-06	2.31e-06		2.9	18.981	8.5187e-05	2.3995e-09	5.8265e-06	3.9708e-06
2.95	19.165	5.05e-05	3.04e-08	0.00011208	6.62e-05		2.95	19.101	6.72e-05	1.58e-08	5.66e-05	0.00011798		2.95	19.154	9.05e-05	6.57e-10	1.56e-06	2.08e-06		2.95	18.979	8.3737e-05	1.2496e-09	3.0057e-06	3.5334e-06
3	19.164	5.16e-05	1.12e-08	3.91e-05	5.48e-05		3	19.099	6.61e-05	6.08e-08	0.0002285	0.00018949		3	19.152	9.42e-05	8.97e-10	1.95e-06	1.91e-06		3	18.977	8.2153e-05	1.2893e-09	3.032e-06	2.9441e-06
3.05	19.163	5.61e-05	6.81e-09	2.09e-05	4.19e-05		3.05	19.098	6.69e-05	8.61e-08	0.00032003	0.00026858		3.05	19.15	9.71e-05	1.23e-09	2.45e-06	1.74e-06		3.05	18.975	8.0471e-05	7.6084e-10	1.9343e-06	2.268e-06
3.1	19.161	6.4e-05	1.19e-08	3.13e-05	2.92e-05		3.1	19.096	6.73e-05	8.5e-08	0.0003091	0.00037164		3.1	19.147	0.00010146	5.45e-10	1.22e-06	1.59e-06		3.1	18.973	7.8825e-05	5.4714e-10	1.4362e-06	1.7181e-06
3.15	19.16	7.22e-05	8.39e-09	1.97e-05	1.92e-05		3.15	19.094	6.78e-05	1.02e-07	0.00036256	0.00046117		3.15	19.144	0.00010466	4.53e-10	1.02e-06	1.52e-06		3.15	18.971	7.6569e-05	4.0809e-10	1.0701e-06	1.4497e-06
3.2	19.158	8.06e-05	5.3e-09	1.18e-05	1.39e-05		3.2	19.092	6.85e-05	1.64e-07	0.00056471	0.00050954		3.2	19.142	0.00010701	5.83e-10	1.29e-06	1.61e-06		3.2	18.969	7.4476e-05	4.307e-10	1.1684e-06	1.3279e-06
3.25	19.156	9.1e-05	2.95e-09	6.24e-06	9.77e-06		3.25	19.091	6.85e-05	2.99e-07	0.0010191	0.0005018		3.25	19.139	0.00010954	9.83e-10	2.07e-06	1.9e-06		3.25	18.967	7.2331e-05	4.5593e-10	1.3249e-06	1.3289e-06
3.3	19.153	0.00010168	3.22e-09	5.83e-06	6.39e-06		3.3	19.089	6.64e-05	1.17e-07	0.00040033	0.00038686		3.3	19.136	0.00011178	9.45e-10	1.8e-06	2.23e-06		3.3	18.965	7.0574e-05	5.415e-10	1.5509e-06	1.3608e-06
3.35	19.151	0.00011152	1.44e-09	2.36e-06	4.33e-06		3.35	19.087	6.41e-05	3.01e-09	1e-05	0.00024127		3.35	19.133	0.00011194	1.7e-09	2.92e-06	2.52e-06		3.35	18.963	6.8909e-05	5.0948e-10	1.4784e-06	1.3943e-06
3.4	19.148	0.00012031	2.31e-09	3.12e-06	3.37e-06		3.4	19.086	6.14e-05	9.61e-10	3.13e-06	0.0001172		3.4	19.13	0.0001109	1.97e-09	3.75e-06	2.63e-06		3.4	18.961	6.7889e-05	4.2304e-10	1.2704e-06	1.5332e-06
3.45	19.145	0.0001284	2.94e-09	3.51e-06	2.94e-06		3.45	19.084	5.7e-05	8.26e-10	2.84e-06	2.82e-05		3.45	19.128	0.00010986	1.17e-09	2.43e-06	2.48e-06		3.45	18.959	6.7609e-05	4.0329e-10	1.211e-06	2.1618e-06
3.5	19.141	0.00013353	1.29e-09	1.74e-06	2.55e-06		3.5	19.083	5.32e-05	3.57e-10	1.34e-06	2.66e-06		3.5	19.125	0.00010561	8.01e-10	1.7e-06	2.5e-06		3.5	18.958	6.6936e-05	5.4911e-10	1.691e-06	3.6927e-06
3.55	19.138	0.00013507	1.78e-09	2.51e-06	2.36e-06		3.55	19.081	5.04e-05	4.13e-10	1.66e-06	2.39e-06		3.55	19.122	0.00010035	9.36e-10	1.93e-06	3.48e-06		3.55	18.956	6.6202e-05	1.1073e-09	3.5731e-06	7.7094e-06
3.6	19.135	0.00013369	2.05e-09	2.82e-06	2.05e-06		3.6	19.08	4.76e-05	5.27e-10	2.25e-06	2.97e-06		3.6	19.119	9.66e-05	1.03e-09	2.07e-06	5.78e-06		3.6	18.954	6.5297e-05	2.7145e-09	9.2073e-06	1.4771e-05
3.65	19.131	0.00013125	1.02e-09	1.5e-06	1.69e-06		3.65	19.079	4.46e-05	6.24e-10	2.9e-06	3.86e-06		3.65	19.117	9.28e-05	2.82e-09	5.57e-06	9.48e-06		3.65	18.953	6.4592e-05	4.5687e-09	1.5532e-05	2.2245e-05
3.7	19.128	0.00012846	4.3e-10	8.45e-07	1.52e-06		3.7	19.077	4.29e-05	1.24e-09	6.23e-06	4.76e-06		3.7	19.115	8.8e-05	7.87e-09	1.69e-05	1.36e-05		3.7	18.951	6.3658e-05	1.2154e-08	4.1606e-05	2.8479e-05
3.75	19.124	0.00012535	5.51e-10	9.04e-07	1.52e-06		3.75	19.076	4.17e-05	1.32e-09	6.79e-06	5.18e-06		3.75	19.112	8.43e-05	9.51e-09	2.22e-05	1.66e-05		3.75	18.949	6.2718e-05	1.6136e-08	5.4391e-05	3.3145e-05
3.8	19.121	0.00012163	9.48e-10	1.49e-06	1.66e-06		3.8	19.075	4.05e-05	1.22e-09	6.44e-06	5.08e-06		3.8	19.11	8.15e-05	8.94e-09	2.26e-05	1.85e-05		3.8	18.948	6.1019e-05	6.8505e-09	2.3724e-05	3.8401e-05
3.85	19.118	0.00011758	1.47e-09	2.61e-06	1.85e-06		3.85	19.074	3.95e-05	5.8e-10	3.07e-06	4.56e-06		3.85	19.108	7.93e-05	5.5e-09	1.48e-05	1.93e-05		3.85	18.946	5.9129e-05	2.7621e-09	1.0027e-05	4.7218e-05
3.9	19.115	0.00011261	1.85e-09	2.75e-06	1.9e-06		3.9	19.073	3.91e-05	6.56e-10	3.44e-06	4.06e-06		3.9	19.106	7.73e-05	5.41e-09	1.57e-05	1.97e-05		3.9	18.944	5.748e-05	1.4896e-08	5.6445e-05	5.8051e-05
3.95	19.112	0.00010967	9.78e-10	1.47e-06	1.8e-06		3.95	19.072	3.84e-05	6.97e-10	3.72e-06	3.72e-06		3.95	19.104	7.8e-05	8.01e-09	2.38e-05	2.03e-05		3.95	18.943	5.5951e-05	2.8737e-08	0.00011462	6.4895e-05
4	19.109	0.00010783	5.07e-10	9.29e-07	1.68e-06		4	19.071	3.78e-05	6.97e-10	3.84e-06	3.52e-06		4	19.102	7.87e-05	8.75e-09	2.6e-05	2.04e-05		4	18.941	5.4552e-05	2.2859e-08	9.5238e-05	6.1357e-05
4.05	19.106	0.00010527	6.66e-10	1.37e-06	1.68e-06		4.05	19.07	3.77e-05	6.17e-10	3.5e-06	3.42e-06		4.05	19.1	7.91e-05	6.16e-09	1.81e-05	1.97e-05		4.05	18.94	5.3315e-05	8.4496e-09	3.6772e-05	4.7846e-05
4.1	19.104	0.00010337	1.1e-09	2.46e-06	1.84e-06		4.1	19.069	3.84e-05	5.83e-10	3.27e-06	3.43e-06		4.1	19.098	7.96e-05	5.91e-09	1.6e-05	1.95e-05		4.1	18.939	5.2271e-05	1.6396e-09	7.4596e-06	3.1023e-05
4.15	19.101	0.00010188	7.01e-10	1.58e-06	1.96e-06		4.15	19.068	3.93e-05	5.14e-10	2.75e-06	3.67e-06		4.15	19.096	7.99e-05	7.79e-09	1.93e-05	2.04e-05		4.15	18.937	5.0904e-05	1.8065e-09	8.7393e-06	1.7416e-05
4.2	19.098	0.00010035	1.32e-09	2.48e-06	2.05e-06		4.2	19.067	4.03e-05	5.9e-10	3.03e-06	4.11e-06		4.2	19.094	8.25e-05	7.05e-09	1.59e-05	2.23e-05		4.2	18.936	4.995e-05	1.481e-09	7.1919e-06	1.0003e-05
4.25	19.096	9.96e-05	1.35e-09	2.51e-06	2e-06		4.25	19.066	4.17e-05	1.17e-09	5.66e-06	4.63e-06		4.25	19.092	8.34e-05	1.41e-08	2.9e-05	2.48e-05		4.25	18.935	4.9326e-05	2.0993e-09	1.0513e-05	7.8588e-06
4.3	19.093	0.00010012	8.12e-10	1.48e-06	2.06e-06		4.3	19.065	4.19e-05	1.37e-09	6.64e-06	4.9e-06		4.3	19.09	8.54e-05	1.8e-08	3.31e-05	2.53e-05		4.3	18.933	4.8679e-05	2.0005e-09	9.9374e-06	6.9025e-06
4.35	19.091	9.79e-05	6.76e-10	1.38e-06	2.96e-06		4.35	19.064	4.2e-05	1.05e-09	5.08e-06	4.73e-06		4.35	19.087	8.55e-05	1.98e-08	3.28e-05	2.28e-05		4.35	18.932	4.7675e-05	4.9648e-10	1.9647e-06	5.3238e-06
4.4	19.088	9.6e-05	7.34e-10	1.63e-06	5.39e-06		4.4	19.063	4.26e-05	7.61e-10	3.58e-06	4.24e-06		4.4	19.085	8.37e-05	8.57e-09	1.45e-05	1.76e-05		4.4	18.931	4.6603e-05	7.2638e-10	3.433e-06	4.1979e-06
4.45	19.086	9.48e-05	2.01e-09	5.59e-06	9.09e-06		4.45	19.062	4.26e-05	7.69e-10	3.59e-06	3.6e-06		4.45	19.083	8.04e-05	3.69e-09	6.61e-06	1.19e-05		4.45	18.93	4.544e-05	6.6545e-10	3.2672e-06	3.3022e-06
4.5	19.083	9.24e-05	3.71e-09	1.38e-05	1.36e-05		4.5	19.061	4.2e-05	6.73e-10	3.17e-06	3.05e-06		4.5	19.081	7.69e-05	1.73e-09	3.69e-06	7.17e-06		4.5	18.929	4.4308e-05	5.0141e-10	2.4589e-06	2.8748e-06
4.55	19.081	8.94e-05	5.11e-09	2.57e-05	1.88e-05		4.55	19.06	4.07e-05	4.56e-10	2.24e-06	2.72e-06		4.55	19.079	7.4e-05	1.39e-09	3.57e-06	4.27e-06		4.55	18.927	4.3383e-05	4.8505e-10	2.4332e-06	2.8801e-06
4.6	19.079	8.59e-05	3.84e-09	2.12e-05	2.49e-05		4.6	19.059	3.91e-05	3.29e-10	1.64e-06	2.77e-06		4.6	19.077	7.07e-05	1.07e-09	3.01e-06	3.18e-06		4.6	18.926	4.2585e-05	6.5716e-10	3.3567e-06	2.8236e-06
4.65	19.076	8.16e-05	3.65e-09	2.16e-05	3.06e-05		4.65	19.058	3.76e-05	5.64e-10	3.08e-06	3.89e-06		4.65	19.075	6.66e-05	5.02e-10	1.64e-06	2.82e-06		4.65	18.925	4.2028e-05	6.9976e-10	3.5158e-06	2.6774e-06
4.7	19.074	7.72e-05	3.99e-09	3.69e-05	3.48e-05		4.7	19.057	3.65e-05	5.78e-10	3.26e-06	2.02e-05		4.7	19.073	6.18e-05	8.63e-10	2.97e-06	2.8e-06		4.7	18.924	4.1587e-05	4.4706e-10	1.9025e-06	2.4073e-06
4.75	19.072	7.22e-05	5.69e-09	6.55e-05	3.57e-05		4.75	19.056	3.52e-05	8.59e-10	5.41e-06	5.83e-05		4.75	19.072	5.8e-05	9.11e-10	3.35e-06	2.76e-06		4.75	18.923	4.1503e-05	4.0031e-10	1.9142e-06	2.218e-06
4.8	19.07	6.75e-05	4.05e-09	3.35e-05	3.06e-05		4.8	19.055	3.39e-05	2.37e-09	1.67e-05	0.00011463		4.8	19.07	5.45e-05	7.49e-10	3.08e-06	2.69e-06		4.8	18.922	4.1734e-05	3.6084e-10	1.8439e-06	2.0945e-06
4.85	19.069	6.39e-05	2.3e-09	1.26e-05	2.3e-05		4.85	19.054	3.29e-05	3.14e-08	0.00024526	0.00017654		4.85	19.069	5.19e-05	5.12e-10	2.13e-06	2.62e-06		4.85	18.921	4.2907e-05	3.4455e-10	1.7817e-06	2.1007e-06
4.9	19.067	6.18e-05	2.22e-09	8.77e-06	1.58e-05		4.9	19.053	3.11e-05	4.44e-08	0.00035313	0.00021041		4.9	19.068	5.05e-05	4.98e-10	2.01e-06	2.65e-06		4.9	18.92	4.4457e-05	4.7907e-10	2.6405e-06	2.2586e-06
4.95	19.065	5.72e-05	2.13e-09	7.71e-06	1.04e-05		4.95	19.052	3.05e-05	3.92e-08	0.00029929	0.00020084		4.95	19.066	4.91e-05	6.79e-10	2.65e-06	2.85e-06		4.95	18.918	4.5984e-05	4.6807e-10	2.4475e-06	2.4254e-06
5	19.064	5.41e-05	2.25e-09	7.64e-06	8.83e-06		5	19.052	2.97e-05	1.62e-08	0.00012132	0.00015502		5	19.065	4.78e-05	6.75e-10	3.09e-06	3.17e-06		5	18.917	4.8192e-05	4.6328e-10	2.4057e-06	2.6449e-06
5.05	19.062	5.01e-05	2.55e-09	8.85e-06	1.17e-05		5.05	19.051	2.88e-05	5.31e-09	3.89e-05	9.56e-05		5.05	19.064	4.7e-05	7.52e-10	4.4e-06	3.63e-06		5.05	18.916	5.1145e-05	4.1583e-10	2.4751e-06	2.8329e-06
5.1	19.061	4.69e-05	2.83e-09	1.05e-05	1.83e-05		5.1	19.05	2.78e-05	1.06e-09	7.86e-06	4.7e-05		5.1	19.063	4.61e-05	6.72e-10	3.53e-06	3.92e-06		5.1	18.915	5.3936e-05	6.0757e-10	3.5209e-06	2.9463e-06
5.15	19.06	4.35e-05	2.23e-09	9.91e-06	2.62e-05		5.15	19.049	2.76e-05	1.8e-09	1.32e-05	2.01e-05		5.15	19.061	4.57e-05	9.7e-10	4.04e-06	4.16e-06		5.15	18.913	5.7274e-05	6.6353e-10	3.824e-06	3.4539e-06
5.2	19.059	4.08e-05	7.39e-09	5.37e-05	3.46e-05		5.2	19.049	2.72e-05	1.12e-09	8.27e-06	1.14e-05		5.2	19.06	4.57e-05	1.32e-09	5.33e-06	4.34e-06		5.2	18.912	6.3573e-05	4.2655e-10	2.4622e-06	4.4945e-06
5.25	19.058	3.76e-05	8.54e-09	6.4e-05	3.83e-05		5.25	19.048	2.66e-05	8.39e-10	6.35e-06	1.14e-05		5.25	19.059	4.56e-05	8.58e-10	3.87e-06	4.22e-06		5.25	18.91	6.9277e-05	3.8048e-10	1.9773e-06	6.1443e-06
5.3	19.057	3.48e-05	5.95e-09	3.33e-05	3.62e-05		5.3	19.047	2.55e-05	1.13e-09	8.89e-06	1.62e-05		5.3	19.058	4.58e-05	8.43e-10	4.23e-06	4.07e-06		5.3	18.908	7.5488e-05	2.0196e-09	1.0706e-05	8.0519e-06
5.35	19.056	3.31e-05	4.18e-09	2.07e-05	3.17e-05		5.35	19.047	2.44e-05	2.1e-09	1.79e-05	2.22e-05		5.35	19.057	4.63e-05	8.64e-10	4.45e-06	4.02e-06		5.35	18.906	9.1956e-05	2.5582e-09	1.373e-05	9.0256e-06
5.4	19.055	3.2e-05	4.08e-09	2.35e-05	2.65e-05		5.4	19.046	2.34e-05	3.76e-09	3.47e-05	2.81e-05		5.4	19.055	4.6e-05	5.85e-10	2.84e-06	4.06e-06		5.4	18.904	0.00011004	2.2022e-09	1.2265e-05	8.6599e-06
5.45	19.054	3.1e-05	3.84e-09	2.79e-05	2.28e-05		5.45	19.045	2.25e-05	5.34e-09	5.23e-05	3.08e-05		5.45	19.054	4.59e-05	6.04e-10	2.92e-06	4.24e-06		5.45	18.901	0.00012929	1.0052e-09	5.6054e-06	7.0803e-06
5.5	19.053	3.12e-05	2.6e-09	1.65e-05	2.05e-05		5.5	19.045	2.21e-05	2.96e-09	2.78e-05	2.77e-05		5.5	19.053	4.48e-05	1.29e-09	6.3e-06	4.51e-06		5.5	18.897	0.00016796	6.6939e-10	2.9483e-06	5.1089e-06
5.55	19.053	3.24e-05	3.23e-09	2.01e-05	1.89e-05		5.55	19.044	2.21e-05	2.15e-09	1.97e-05	2.19e-05		5.55	19.052	4.37e-05	1.25e-09	6.46e-06	4.48e-06		5.55	18.893	0.00021594	5.6368e-10	2.2067e-06	3.5611e-06
5.6	19.052	3.41e-05	3.11e-09	1.91e-05	1.68e-05		5.6	19.044	2.22e-05	1.25e-09	1.14e-05	1.52e-05		5.6	19.051	4.26e-05	5.14e-10	2.69e-06	4.08e-06		5.6	18.887	0.00025684	8.0366e-10	2.6446e-06	2.7045e-06
5.65	19.051	3.62e-05	2.34e-09	1.23e-05	1.4e-05		5.65	19.043	2.28e-05	6.16e-10	5.47e-06	9.61e-06		5.65	19.05	4.12e-05	6.44e-10	3.37e-06	3.66e-06		5.65	18.88	0.00031665	1.0792e-09	2.9635e-06	2.3622e-06
5.7	19.05	3.78e-05	1.86e-09	1.2e-05	1.17e-05		5.7	19.042	2.36e-05	5.32e-10	4.61e-06	6.91e-06		5.7	19.049	4e-05	6.58e-10	3.52e-06	3.17e-06		5.7	18.872	0.0003831	5.7357e-10	1.9692e-06	2.0743e-06
5.75	19.049	3.95e-05	1.56e-09	1.02e-05	9.26e-06		5.75	19.042	2.54e-05	7.35e-10	5.73e-06	5.72e-06		5.75	19.048	3.89e-05	4.68e-10	2.53e-06	2.93e-06		5.75	18.862	0.00042786	5.639e-10	1.7423e-06	1.8141e-06
5.8	19.048	4.09e-05	8.19e-10	4.67e-06	7.06e-06		5.8	19.041	2.83e-05	7.87e-10	5.41e-06	5.33e-06		5.8	19.047	3.79e-05	3.93e-10	2.19e-06	3.12e-06		5.8	18.85	0.00047993	5.8793e-10	1.2544e-06	1.5691e-06
5.85	19.047	4.19e-05	7.45e-10	4.24e-06	5.66e-06		5.85	19.04	3.03e-05	6.86e-10	5.38e-06	5.19e-06		5.85	19.046	3.76e-05	4.65e-10	2.81e-06	3.48e-06		5.85	18.837	0.00054347	7.1786e-10	1.1901e-06	1.4304e-06
5.9	19.046	4.26e-05	8.83e-10	5.07e-06	4.67e-06		5.9	19.04	3.33e-05	8.1e-10	5.42e-06	4.98e-06		5.9	19.045	3.77e-05	7.53e-10	4.61e-06	3.93e-06		5.9	18.822	0.00057787	6.3654e-10	1.4333e-06	1.4195e-06
5.95	19.045	4.42e-05	9.7e-10	4.41e-06	3.98e-06		5.95	19.039	3.64e-05	1.03e-09	4.76e-06	4.63e-06		5.95	19.044	3.82e-05	1.01e-09	5.57e-06	4.22e-06		5.95	18.807	0.00061157	5.5517e-10	1.5228e-06	1.4366e-06
6	19.044	4.51e-05	7.53e-10	3.04e-06	3.61e-06		6	19.038	3.86e-05	6.4e-10	3.52e-06	4.23e-06		6	19.043	3.95e-05	7.96e-10	4.34e-06	4.18e-06		6	18.79	0.00064335	5.942e-10	1.5639e-06	1.4356e-06
6.05	19.043	4.53e-05	6.69e-10	2.84e-06	3.39e-06		6.05	19.037	4.04e-05	6.77e-10	3.94e-06	3.89e-06		6.05	19.042	4.08e-05	6.68e-10	3.65e-06	3.89e-06		6.05	18.772	0.00065609	7.2198e-10	1.4606e-06	1.374e-06
6.1	19.041	4.68e-05	6.6e-10	2.93e-06	3.36e-06		6.1	19.036	4.18e-05	7.17e-10	4.12e-06	3.6e-06		6.1	19.041	4.28e-05	6.3e-10	3.22e-06	3.46e-06		6.1	18.754	0.00066825	6.8208e-10	1.3475e-06	1.2509e-06
6.15	19.04	4.82e-05	8.7e-10	3.58e-06	3.63e-06		6.15	19.035	4.32e-05	5.16e-10	2.93e-06	3.35e-06		6.15	19.04	4.5e-05	7e-10	3.46e-06	3.03e-06		6.15	18.736	0.00068877	3.315e-10	1.0126e-06	1.1031e-06
6.2	19.039	4.92e-05	9.5e-10	3.94e-06	4.08e-06		6.2	19.034	4.34e-05	4.78e-10	2.7e-06	3.23e-06		6.2	19.038	4.7e-05	5.01e-10	2.36e-06	2.65e-06		6.2	18.716	0.00070488	3.2995e-10	9.0295e-07	9.9812e-07
6.25	19.038	5.09e-05	1.12e-09	4.43e-06	4.56e-06		6.25	19.033	4.38e-05	6e-10	3.22e-06	3.25e-06		6.25	19.037	4.93e-05	4.88e-10	2.17e-06	2.38e-06		6.25	18.697	0.0007181	7.4477e-10	7.4747e-07	9.5125e-07
6.3	19.036	5.33e-05	1.48e-09	5.51e-06	4.87e-06		6.3	19.031	4.52e-05	6.48e-10	3.48e-06	3.76e-06		6.3	19.036	5.17e-05	4.94e-10	1.99e-06	2.17e-06		6.3	18.676	0.00073209	1.2621e-09	8.6726e-07	9.5778e-07
6.35	19.035	5.46e-05	1.59e-09	5.76e-06	4.95e-06		6.35	19.03	4.65e-05	6.7e-10	3.18e-06	4.96e-06		6.35	19.035	5.49e-05	5.44e-10	2.03e-06	1.99e-06		6.35	18.656	0.00073485	7.5248e-10	1.1877e-06	9.8153e-07
6.4	19.034	5.64e-05	1.44e-09	5.32e-06	4.88e-06		6.4	19.029	4.72e-05	7.92e-10	4.16e-06	6.41e-06		6.4	19.033	5.9e-05	6.38e-10	2.24e-06	1.9e-06		6.4	18.635	0.00073672	5.0372e-10	1.1715e-06	9.7566e-07
6.45	19.032	5.93e-05	9.93e-10	3.28e-06	4.74e-06		6.45	19.028	4.98e-05	1.82e-09	1.03e-05	8.5e-06		6.45	19.032	6.59e-05	4.72e-10	1.52e-06	1.8e-06		6.45	18.614	0.00073275	5.8655e-10	8.8866e-07	9.4237e-07
6.5	19.031	6.14e-05	1.68e-09	4.31e-06	4.72e-06		6.5	19.027	5.19e-05	2.75e-09	1.4e-05	1.09e-05		6.5	19.03	7.38e-05	4.42e-10	1.38e-06	1.79e-06		6.5	18.593	0.00071463	1.3429e-09	6.6248e-07	8.9323e-07
6.55	19.029	6.37e-05	2.26e-09	5.57e-06	4.8e-06		6.55	19.025	5.6e-05	1.59e-09	7.28e-06	1.27e-05		6.55	19.028	8.23e-05	6.47e-10	1.84e-06	1.84e-06		6.55	18.572	0.00070037	2.0112e-09	8.8882e-07	8.4117e-07
6.6	19.027	6.75e-05	2.43e-09	5.63e-06	4.94e-06		6.6	19.024	6.22e-05	4.14e-09	1.58e-05	1.48e-05		6.6	19.026	9.65e-05	8.12e-10	2.18e-06	1.87e-06		6.6	18.552	0.00067119	2.1822e-09	1.0012e-06	7.7142e-07
6.65	19.026	7.16e-05	1.84e-09	4.13e-06	4.9e-06		6.65	19.022	6.87e-05	6.7e-09	2.19e-05	1.6e-05		6.65	19.023	0.00011521	8.36e-10	2.24e-06	1.95e-06		6.65	18.533	0.00062354	1.2494e-09	7.763e-07	6.6813e-07
6.7	19.024	7.59e-05	2.1e-09	4.62e-06	4.72e-06		6.7	19.02	7.76e-05	6.36e-09	1.64e-05	1.53e-05		6.7	19.02	0.00013538	6.68e-10	1.7e-06	1.93e-06		6.7	18.514	0.0006005	7.7585e-10	4.1105e-07	5.3964e-07
6.75	19.022	8.04e-05	2.75e-09	6.26e-06	4.47e-06		6.75	19.018	8.55e-05	6.81e-09	1.56e-05	1.38e-05		6.75	19.017	0.00016827	5.64e-10	1.34e-06	1.83e-06		6.75	18.497	0.00056643	5.5225e-10	3.0676e-07	4.1685e-07
6.8	19.02	8.47e-05	1.33e-09	3.16e-06	4.08e-06		6.8	19.016	9.47e-05	5.54e-09	1.18e-05	1.11e-05		6.8	19.013	0.00020793	1.19e-09	2.8e-06	1.72e-06		6.8	18.481	0.00052551	5.9406e-10	2.944e-07	3.2838e-07
6.85	19.017	8.76e-05	1.3e-09	2.7e-06	4.06e-06		6.85	19.014	0.00010544	9.98e-10	4.41e-06	8.15e-06		6.85	19.007	0.0002456	8.56e-10	1.58e-06	1.41e-06		6.85	18.466	0.00052167	4.8176e-10	2.6086e-07	2.8279e-07
6.9	19.015	8.83e-05	1.95e-09	3.82e-06	4.46e-06		6.9	19.011	0.00011711	7.54e-10	5.34e-06	6.07e-06		6.9	19.001	0.0003088	6.16e-10	6.48e-07	1.07e-06		6.9	18.451	0.00051299	4.1353e-10	2.5068e-07	3.6573e-07
6.95	19.013	8.75e-05	2.44e-09	4.77e-06	5.03e-06		6.95	19.008	0.0001341	8.34e-10	5.59e-06	4.46e-06		6.95	18.993	0.00038226	7.41e-10	5.64e-07	7.8e-07		6.95	18.436	0.00050679	5.5973e-10	2.7384e-07	6.0492e-07
7	19.011	8.67e-05	2.82e-09	6.6e-06	5.71e-06		7	19.004	0.00015509	5.9e-10	2.59e-06	3.27e-06		7	18.983	0.00045295	6.21e-10	3.34e-07	5.23e-07		7	18.422	0.0005444	5.6931e-10	2.7371e-07	9.5454e-07
7.05	19.008	8.76e-05	3.02e-09	7.9e-06	6.02e-06		7.05	19	0.00017963	6.07e-10	1.43e-06	2.6e-06		7.05	18.971	0.00056859	9.81e-10	4.06e-07	4.16e-07		7.05	18.407	0.00058796	2.0048e-09	1.8018e-06	1.3461e-06
7.1	19.006	9.48e-05	2.44e-09	5.75e-06	5.64e-06		7.1	18.996	0.0002222	1.05e-09	1.82e-06	2.11e-06		7.1	18.956	0.000692	1.53e-09	4.98e-07	3.74e-07		7.1	18.39	0.00064044	3.4028e-09	2.5905e-06	1.5479e-06
7.15	19.004	0.00011057	2.62e-09	5.02e-06	4.83e-06		7.15	18.99	0.00029459	8.58e-10	2.15e-06	1.81e-06		7.15	18.938	0.00080134	8.23e-10	2.41e-07	3.21e-07		7.15	18.373	0.00074956	3.4272e-09	2.0076e-06	1.4488e-06
7.2	19.001	0.00014908	2.87e-09	4.21e-06	3.73e-06		7.2	18.982	0.00035999	7.81e-10	1.81e-06	1.64e-06		7.2	18.917	0.00097253	8.81e-10	2.75e-07	2.94e-07		7.2	18.352	0.00086223	2.5595e-09	9.2404e-07	1.1202e-06
7.25	18.997	0.00023474	1.9e-09	2.03e-06	2.54e-06		7.25	18.973	0.00048085	6.55e-10	1.28e-06	1.42e-06		7.25	18.892	0.001184	9.37e-10	2.67e-07	2.66e-07		7.25	18.329	0.00099543	1.5881e-09	3.0733e-07	7.01e-07
7.3	18.991	0.00035781	1.23e-09	8.22e-07	1.61e-06		7.3	18.96	0.00064057	6.9e-10	1.45e-06	1.13e-06		7.3	18.861	0.001387	1.03e-09	1.77e-07	2.36e-07		7.3	18.302	0.0012122	6.3282e-10	1.1471e-07	3.8224e-07
7.35	18.981	0.00054005	1.39e-09	6.17e-07	9.54e-07		7.35	18.944	0.00079588	5.73e-10	7.15e-07	7.95e-07		7.35	18.824	0.001685	1.9e-09	3.24e-07	2.25e-07		7.35	18.27	0.0014426	4.2612e-10	6.9763e-08	2.3298e-07
7.4	18.967	0.00083786	1.26e-09	3.67e-07	5.46e-07		7.4	18.923	0.0010533	4.14e-10	2.12e-07	5.13e-07		7.4	18.78	0.0020744	1.3e-09	2.08e-07	2.06e-07		7.4	18.231	0.001691	9.4769e-10	1.2518e-07	2.1261e-07
7.45	18.946	0.001224	1.84e-09	3.15e-07	3.6e-07		7.45	18.895	0.0014108	6.42e-10	1.32e-07	3.21e-07		7.45	18.725	0.002419	1.12e-09	9.64e-08	1.92e-07		7.45	18.185	0.0020608	2.2454e-09	4.1965e-07	2.5685e-07
7.5	18.914	0.00176	3.05e-09	3.28e-07	2.64e-07		7.5	18.858	0.0017432	1.94e-09	2.36e-07	1.97e-07		7.5	18.661	0.0028815	1.94e-09	1.53e-07	1.88e-07		7.5	18.13	0.0024425	1.835e-09	3.5105e-07	2.8308e-07
7.55	18.868	0.0024506	1.77e-09	1.51e-07	1.85e-07		7.55	18.812	0.0022287	1.67e-09	1.69e-07	1.38e-07		7.55	18.584	0.0034643	4.65e-09	2.79e-07	1.86e-07		7.55	18.064	0.0028141	2.3795e-09	1.9399e-07	2.8373e-07
7.6	18.803	0.0032764	8.93e-10	6.01e-08	1.35e-07		7.6	18.753	0.0029362	6.3e-10	4.4e-08	1.09e-07		7.6	18.492	0.003949	4.25e-09	2.19e-07	1.87e-07		7.6	17.988	0.0033573	7.0519e-09	3.6001e-07	3.036e-07
7.65	18.717	0.0042587	9.37e-10	4.64e-08	1.06e-07		7.65	18.676	0.0036143	1.16e-09	7.08e-08	1.02e-07		7.65	18.386	0.0045833	2.38e-09	9.54e-08	1.87e-07		7.65	17.898	0.0039218	4.5672e-09	2.4403e-07	3.5685e-07
7.7	18.604	0.0053159	2.63e-09	1.07e-07	9.42e-08		7.7	18.579	0.0044062	1.44e-09	7.36e-08	1.07e-07		7.7	18.262	0.0052909	4.57e-09	1.56e-07	1.86e-07		7.7	17.791	0.0044118	1.7889e-09	1.7793e-07	4.3403e-07
7.75	18.462	0.0063898	4.18e-09	1.4e-07	9.27e-08		7.75	18.461	0.0057235	2.58e-09	9.38e-08	1.22e-07		7.75	18.118	0.0057886	9.03e-09	2.8e-07	1.79e-07		7.75	17.67	0.0050873	1.1936e-08	6.2578e-07	5.2289e-07
7.8	18.289	0.0075566	3.39e-09	9.37e-08	8.5e-08		7.8	18.307	0.0066819	7.84e-09	2.41e-07	1.41e-07		7.8	17.958	0.0064223	7.34e-09	2.16e-07	1.58e-07		7.8	17.529	0.0057116	3.0975e-08	1.129e-06	5.5692e-07
7.85	18.083	0.0086242	2.68e-09	6.35e-08	7.19e-08		7.85	18.124	0.0076402	6.55e-09	1.8e-07	1.35e-07		7.85	17.78	0.0070297	2.87e-09	7.89e-08	1.24e-07		7.85	17.369	0.0061855	1.1669e-08	4.5123e-07	4.9019e-07
7.9	17.845	0.0095039	2.02e-09	4.37e-08	5.81e-08		7.9	17.914	0.0090558	3.99e-09	8.84e-08	1.13e-07		7.9	17.583	0.0074321	2.4e-09	6.26e-08	8.97e-08		7.9	17.194	0.0068001	4.0107e-09	1.9168e-07	4.2266e-07
7.95	17.579	0.010313	1.45e-09	2.88e-08	5.2e-08		7.95	17.661	0.0099949	3.61e-09	7.32e-08	8.93e-08		7.95	17.371	0.0078955	1.93e-09	4.82e-08	6.03e-08		7.95	16.999	0.0072598	4.1066e-09	1.8031e-07	3.7441e-07
8	17.284	0.01086	2.14e-09	3.97e-08	5.92e-08		8	17.377	0.01069	2.46e-09	4.69e-08	6.94e-08		8	17.144	0.0083547	9.4e-10	2.32e-08	4.49e-08		8	16.788	0.0075808	9.3123e-09	2.8596e-07	3.6295e-07
8.05	16.969	0.011119	3.88e-09	7.05e-08	7.26e-08		8.05	17.069	0.011555	1.61e-09	2.8e-08	6.78e-08		8.05	16.9	0.0086037	1.74e-09	4.31e-08	4.24e-08		8.05	16.564	0.0079113	2.8384e-08	6.4543e-07	3.9473e-07
8.1	16.638	0.011217	5.8e-09	1.05e-07	8.44e-08		8.1	16.728	0.011852	4.21e-09	7.32e-08	8.29e-08		8.1	16.644	0.0088152	2.3e-09	5.44e-08	4.18e-08		8.1	16.325	0.0080369	2.3261e-08	5.1405e-07	3.8487e-07
8.15	16.298	0.011085	6.8e-09	1.29e-07	8.92e-08		8.15	16.371	0.01186	6.57e-09	1.15e-07	1.01e-07		8.15	16.377	0.0090507	1.79e-09	3.88e-08	4.13e-08		8.15	16.077	0.0080764	1.4115e-08	3.2346e-07	3.3511e-07
8.2	15.953	0.010802	4.32e-09	8.46e-08	8.24e-08		8.2	16.004	0.011689	8.24e-09	1.47e-07	1.14e-07		8.2	16.098	0.0090822	1.71e-09	3.59e-08	4.47e-08		8.2	15.823	0.0079928	2.9901e-09	1.3468e-07	2.6355e-07
8.25	15.608	0.010398	2.65e-09	5.22e-08	7.01e-08		8.25	15.633	0.011249	7.92e-09	1.43e-07	1.18e-07		8.25	15.812	0.0090761	1.81e-09	3.85e-08	5.44e-08		8.25	15.565	0.0078168	1.2514e-09	1.7351e-07	2.0061e-07
8.3	15.269	0.0099338	2.66e-09	5.54e-08	5.93e-08		8.3	15.267	0.010742	5.46e-09	1.04e-07	1.12e-07		8.3	15.52	0.0090304	2.29e-09	4.77e-08	7.28e-08		8.3	15.307	0.0075861	1.3049e-09	1.9789e-07	1.7046e-07
8.35	14.936	0.0094307	2.05e-09	4.42e-08	5.05e-08		8.35	14.907	0.010052	3.71e-09	7.7e-08	9.95e-08		8.35	15.223	0.0088018	4.53e-09	9.18e-08	9.55e-08		8.35	15.051	0.0072489	5.1147e-10	1.1781e-07	1.6773e-07
8.4	14.611	0.008954	1.86e-09	4.07e-08	4.62e-08		8.4	14.56	0.0092229	4.81e-09	1.09e-07	8.82e-08		8.4	14.927	0.0085646	6.46e-09	1.5e-07	1.15e-07		8.4	14.8	0.0069209	4.0474e-10	1.2138e-07	1.7644e-07
8.45	14.295	0.0084788	2.54e-09	5.86e-08	4.44e-08		8.45	14.234	0.0085949	3.36e-09	8.17e-08	7.55e-08		8.45	14.633	0.0082446	6.94e-09	1.72e-07	1.26e-07		8.45	14.553	0.0065808	5.4242e-10	2.2627e-07	1.809e-07
8.5	13.988	0.00803	1.46e-09	3.63e-08	4.08e-08		8.5	13.921	0.0078711	1.83e-09	4.84e-08	6.44e-08		8.5	14.342	0.0078455	4.28e-09	1.09e-07	1.26e-07		8.5	14.313	0.0061593	7.1138e-10	3.2045e-07	1.7078e-07
8.55	13.689	0.0076606	1.24e-09	3.2e-08	4.04e-08		8.55	13.626	0.007156	1.77e-09	5.14e-08	5.61e-08		8.55	14.059	0.0074929	3.73e-09	9.94e-08	1.21e-07		8.55	14.083	0.0058225	4.8225e-10	9.5034e-08	1.3548e-07
8.6	13.397	0.0073223	1.42e-09	3.71e-08	4.34e-08		8.6	13.352	0.0067071	1.6e-09	4.91e-08	5.04e-08		8.6	13.783	0.0070699	4.35e-09	1.21e-07	1.18e-07		8.6	13.86	0.0054964	4.7178e-10	4.0296e-08	9.8207e-08
8.65	13.11	0.0069709	1.35e-09	3.67e-08	4.74e-08		8.65	13.088	0.0062417	1.4e-09	4.53e-08	5.31e-08		8.65	13.516	0.0066391	4.11e-09	1.23e-07	1.22e-07		8.65	13.644	0.005164	8.4863e-10	4.554e-08	6.5761e-08
8.7	12.829	0.0066699	2.39e-09	6.65e-08	5.34e-08		8.7	12.836	0.0057879	1.05e-09	3.63e-08	6.09e-08		8.7	13.259	0.0062967	3.53e-09	1.13e-07	1.3e-07		8.7	13.437	0.0049369	1.0075e-09	4.0239e-08	4.6116e-08
8.75	12.553	0.0063173	2.57e-09	7.63e-08	5.62e-08		8.75	12.597	0.005463	1.88e-09	6.84e-08	7.08e-08		8.75	13.009	0.0059212	3.67e-09	1.26e-07	1.34e-07		8.75	13.234	0.0047368	9.9747e-10	4.0752e-08	4.5978e-08
8.8	12.284	0.005932	1.44e-09	4.73e-08	5.31e-08		8.8	12.365	0.0051118	3.18e-09	1.24e-07	8.2e-08		8.8	12.769	0.0056398	5.81e-09	1.98e-07	1.34e-07		8.8	13.036	0.0045663	6.8246e-10	3.6395e-08	5.1531e-08
8.85	12.025	0.0055891	1.38e-09	4.84e-08	4.9e-08		8.85	12.143	0.0047902	2.14e-09	8.95e-08	8.99e-08		8.85	12.535	0.0054013	3.82e-09	1.37e-07	1.28e-07		8.85	12.843	0.0044802	1.2168e-09	6.9608e-08	6.0605e-08
8.9	11.773	0.0051978	1.21e-09	4.56e-08	4.65e-08		8.9	11.931	0.0045425	1.35e-09	5.92e-08	1.04e-07		8.9	12.305	0.0051433	1.61e-09	6.18e-08	1.3e-07		8.9	12.651	0.0043731	1.4261e-09	7.2138e-08	6.754e-08
8.95	11.532	0.0047954	6.34e-10	2.56e-08	5.04e-08		8.95	11.724	0.0042846	2.24e-09	1.04e-07	1.23e-07		8.95	12.08	0.0049468	2.4e-09	9.54e-08	1.67e-07		8.95	12.461	0.0042916	1.7089e-09	7.7538e-08	7.2852e-08
9	11.304	0.0044456	9.84e-10	4.22e-08	5.98e-08		9	11.524	0.0040129	2.98e-09	1.48e-07	1.38e-07		9	11.859	0.0047435	3.87e-09	1.61e-07	2.37e-07		9	12.274	0.0042668	2.2332e-09	8.883e-08	8.2486e-08
9.05	11.086	0.0040525	1.82e-09	8.47e-08	7.17e-08		9.05	11.333	0.0037864	4.36e-09	2.3e-07	1.48e-07		9.05	11.641	0.0045357	6.63e-09	2.91e-07	3.3e-07		9.05	12.086	0.0041838	1.5581e-09	5.9445e-08	9.2828e-08
9.1	10.882	0.003669	2.44e-09	1.28e-07	8.35e-08		9.1	11.149	0.0035544	2.91e-09	1.61e-07	1.38e-07		9.1	11.428	0.0043435	1.22e-08	5.71e-07	4.12e-07		9.1	11.899	0.0040968	2.0777e-09	7.8077e-08	1.0626e-07
9.15	10.693	0.0033699	1.09e-09	6.32e-08	9.33e-08		9.15	10.971	0.0033121	1.48e-09	8.74e-08	1.14e-07		9.15	11.219	0.0041362	1.19e-08	5.86e-07	4.37e-07		9.15	11.714	0.0039845	5.4157e-09	1.8346e-07	1.2226e-07
9.2	10.514	0.0030715	1.16e-09	7.55e-08	1.08e-07		9.2	10.803	0.0031242	1.2e-09	7.55e-08	8.94e-08		9.2	11.014	0.0039168	9.34e-09	4.93e-07	4.02e-07		9.2	11.532	0.0038249	4.2986e-09	1.526e-07	1.3019e-07
9.25	10.348	0.0028292	1.71e-09	1.22e-07	1.51e-07		9.25	10.64	0.0029477	8.23e-10	5.52e-08	7.2e-08		9.25	10.815	0.0037004	5.02e-09	2.74e-07	3.21e-07		9.25	11.354	0.0036286	2.5643e-09	9.8749e-08	1.3211e-07
9.3	10.191	0.0026324	2.29e-09	1.75e-07	2.83e-07		9.3	10.483	0.0027546	5.32e-10	3.82e-08	7.3e-08		9.3	10.622	0.003477	3.01e-09	1.68e-07	2.3e-07		9.3	11.182	0.0033744	2.2902e-09	1.25e-07	1.2957e-07
9.35	10.041	0.0024543	2.22e-09	1.81e-07	4.64e-07		9.35	10.333	0.0025828	9.15e-10	7.14e-08	8.77e-08		9.35	10.436	0.0032307	1.89e-09	1.14e-07	1.61e-07		9.35	11.019	0.0031636	3.1437e-09	1.6034e-07	1.2207e-07
9.4	9.8989	0.0023007	6.47e-09	5.67e-07	6.56e-07		9.4	10.189	0.0024159	1.31e-09	1.11e-07	1.05e-07		9.4	10.259	0.0030013	1.24e-09	8.4e-08	1.21e-07		9.4	10.862	0.0029318	2.5327e-09	1.2031e-07	1.1258e-07
9.45	9.7625	0.0021765	1.63e-08	1.57e-06	7.94e-07		9.45	10.052	0.0022246	1.81e-09	1.74e-07	1.22e-07		9.45	10.09	0.0028014	1.33e-09	9.92e-08	1.09e-07		9.45	10.714	0.0026576	9.0275e-10	6.6551e-08	1.0853e-07
9.5	9.6306	0.0020794	1.01e-08	1.01e-06	7.52e-07		9.5	9.9233	0.0020834	1.36e-09	1.36e-07	1.25e-07		9.5	9.9288	0.0025759	1.48e-09	1.18e-07	1.1e-07		9.5	10.575	0.0024605	1.2718e-09	9.2641e-08	1.1513e-07
9.55	9.502	0.0019908	4.61e-09	4.77e-07	6.06e-07		9.55	9.8002	0.0019459	9.33e-10	9.89e-08	1.2e-07		9.55	9.7765	0.0023798	1.37e-09	1.09e-07	1.13e-07		9.55	10.444	0.0022559	1.3996e-09	1.0527e-07	1.2767e-07
9.6	9.3761	0.001901	1.81e-09	1.96e-07	4.2e-07		9.6	9.683	0.0017977	1.06e-09	1.29e-07	1.14e-07		9.6	9.6324	0.0022266	1.45e-09	1.27e-07	1.16e-07		9.6	10.321	0.0020466	1.8578e-09	1.7515e-07	1.4335e-07
9.65	9.2534	0.0018196	1.34e-09	1.52e-07	2.54e-07		9.65	9.5727	0.0016946	7.34e-10	9.17e-08	1.07e-07		9.65	9.4943	0.0020631	1.21e-09	1.24e-07	1.22e-07		9.65	10.206	0.0019134	2.09e-09	2.0485e-07	1.5189e-07
9.7	9.1334	0.0017309	1.4e-09	1.65e-07	1.77e-07		9.7	9.4668	0.0015909	7e-10	8.85e-08	1.12e-07		9.7	9.3635	0.0019135	9.36e-10	1e-07	1.4e-07		9.7	10.096	0.0017872	1.5373e-09	1.5522e-07	1.5025e-07
9.75	9.0169	0.0016289	1.06e-09	1.3e-07	1.53e-07		9.75	9.3656	0.0014948	8.14e-10	1.1e-07	1.3e-07		9.75	9.2394	0.001811	9.9e-10	1.13e-07	1.68e-07		9.75	9.9923	0.0016944	8.8933e-10	1.004e-07	1.5057e-07
9.8	8.9049	0.001544	1.18e-09	1.5e-07	1.54e-07		9.8	9.2688	0.0014354	9.65e-10	1.36e-07	1.69e-07		9.8	9.1194	0.0017025	1.7e-09	2.05e-07	1.98e-07		9.8	9.892	0.0016248	1.0436e-09	1.1578e-07	1.7311e-07
9.85	8.7965	0.0014548	1.22e-09	1.66e-07	2.4e-07		9.85	9.1743	0.0013738	1.42e-09	2.08e-07	2.29e-07		9.85	9.0042	0.0016058	2.88e-09	3.61e-07	2.25e-07		9.85	9.7948	0.0015664	1.6581e-09	1.8021e-07	2.1828e-07
9.9	8.6923	0.0013497	1.04e-09	1.57e-07	4.86e-07		9.9	9.0825	0.0013438	1.61e-09	2.4e-07	2.82e-07		9.9	8.8934	0.0015387	1.71e-09	2.22e-07	2.33e-07		9.9	9.7002	0.0015421	2.457e-09	2.4924e-07	2.662e-07
9.95	8.5937	0.0012553	1.15e-09	1.86e-07	7.65e-07		9.95	8.9912	0.0013166	3.08e-09	4.57e-07	3.2e-07		9.95	8.785	0.0014679	1.14e-09	1.55e-07	2.34e-07		9.95	9.6065	0.0015074	5.0233e-09	4.5105e-07	3.0823e-07
10	8.5001	0.0011649	8.16e-09	1.45e-06	1.05e-06		10	8.9004	0.0012868	3.23e-09	4.88e-07	3.18e-07		10	8.6796	0.0013978	1.69e-09	2.39e-07	2.37e-07		10	9.5144	0.0014795	4.753e-09	4.1838e-07	3.1847e-07
10.05	8.4117	0.0010708	1.41e-08	2.77e-06	1.2e-06		10.05	8.8103	0.0012671	1.25e-09	2.03e-07	2.8e-07		10.05	8.5772	0.0013375	2.03e-09	2.84e-07	2.38e-07		10.05	9.4234	0.0014834	2.0956e-09	1.9976e-07	3.003e-07
10.1	8.3289	0.00098632	3.08e-09	6.56e-07	1.05e-06		10.1	8.7201	0.0012372	9.47e-10	1.57e-07	2.51e-07		10.1	8.4773	0.0012741	1.73e-09	2.47e-07	2.96e-07		10.1	9.332	0.0014667	2.6783e-09	2.4886e-07	2.7872e-07
10.15	8.2513	0.00091412	1.89e-09	4.26e-07	8.81e-07		10.15	8.6307	0.0012073	1.07e-09	1.62e-07	2.38e-07		10.15	8.3802	0.0011999	1.4e-09	2.2e-07	4.94e-07		10.15	9.2412	0.0014534	2.9814e-09	2.9313e-07	2.4811e-07
10.2	8.1782	0.00084736	2.06e-09	4.98e-07	7.1e-07		10.2	8.5419	0.0011761	1.65e-09	2.51e-07	2.48e-07		10.2	8.287	0.0011378	1.43e-09	2.48e-07	7.52e-07		10.2	9.1507	0.001476	2.6907e-09	2.6644e-07	2.1768e-07
10.25	8.1094	0.00078377	2.26e-09	5.88e-07	6.15e-07		10.25	8.4539	0.001133	2.05e-09	3.52e-07	2.69e-07		10.25	8.1967	0.0010765	6.16e-09	1.12e-06	1.07e-06		10.25	9.0587	0.0014759	1.2906e-09	1.6476e-07	1.892e-07
10.3	8.0447	0.00073487	2.81e-09	7.8e-07	6.81e-07		10.3	8.3676	0.0010881	1.84e-09	3.36e-07	2.69e-07		10.3	8.1097	0.0010022	1.29e-08	2.5e-06	1.34e-06		10.3	8.9661	0.0014708	5.9937e-10	1.0387e-07	1.6484e-07
10.35	7.9832	0.00069471	2.36e-09	6.93e-07	7.7e-07		10.35	8.2831	0.0010279	1.25e-09	2.38e-07	2.6e-07		10.35	8.0271	0.00093285	6.02e-09	1.25e-06	1.34e-06		10.35	8.8733	0.0015057	7.1957e-10	1.3828e-07	1.6659e-07
10.4	7.9242	0.0006592	2.35e-09	7.56e-07	8.34e-07		10.4	8.2018	0.00095026	8.22e-10	1.76e-07	2.88e-07		10.4	7.9487	0.00087603	5.02e-09	1.23e-06	1.23e-06		10.4	8.7778	0.0015133	6.8567e-10	1.4563e-07	1.9574e-07
10.45	7.8674	0.00063333	3.26e-09	1.01e-06	8.82e-07		10.45	8.1253	0.00089287	8.05e-10	1.76e-07	3.64e-07		10.45	7.8737	0.00080933	4.46e-09	1.2e-06	1.05e-06		10.45	8.6812	0.0015073	9.2244e-10	1.9552e-07	2.3719e-07
10.5	7.8121	0.00061086	3.99e-09	1.25e-06	8.7e-07		10.5	8.0521	0.00083228	1.61e-09	3.64e-07	4.77e-07		10.5	7.8033	0.00074539	1.09e-09	2.98e-07	8.59e-07		10.5	8.5837	0.0015249	1.725e-09	3.7686e-07	2.7633e-07
10.55	7.7581	0.00059109	1.71e-09	5.68e-07	7.78e-07		10.55	7.9827	0.00076119	3.63e-09	9.07e-07	5.73e-07		10.55	7.7372	0.00069594	2.16e-09	6.63e-07	8.42e-07		10.55	8.4838	0.0015079	2.1071e-09	4.2167e-07	2.8828e-07
10.6	7.7051	0.00057636	2.19e-09	7.49e-07	6.97e-07		10.6	7.9182	0.00071183	3.31e-09	8.82e-07	5.87e-07		10.6	7.6746	0.00064024	3.13e-09	1.03e-06	8.64e-07		10.6	8.3832	0.0014711	1.2722e-09	2.2171e-07	2.747e-07
10.65	7.6528	0.00056033	1.35e-09	4.73e-07	5.94e-07		10.65	7.8569	0.00066612	2e-09	5.79e-07	5.22e-07		10.65	7.6161	0.00058467	3.21e-09	1.19e-06	8.73e-07		10.65	8.2827	0.0014335	9.0721e-10	1.8931e-07	2.5881e-07
10.7	7.6013	0.00054135	1.25e-09	4.56e-07	5.28e-07		10.7	7.7987	0.00060827	3.49e-10	1.15e-07	4.19e-07		10.7	7.5619	0.00054367	2.15e-09	8.15e-07	8.91e-07		10.7	8.1822	0.0013621	8.3779e-10	2.1483e-07	2.4333e-07
10.75	7.5509	0.00052435	1.62e-09	6.09e-07	5.21e-07		10.75	7.7448	0.00057848	7.81e-10	2.7e-07	3.66e-07		10.75	7.5107	0.00050232	1.77e-09	6.99e-07	9.12e-07		10.75	8.0838	0.0012806	1.233e-09	2.965e-07	2.3649e-07
10.8	7.5014	0.00050356	9.64e-10	3.88e-07	4.97e-07		10.8	7.6928	0.00055497	9.08e-10	3.28e-07	3.72e-07		10.8	7.4629	0.0004598	1.43e-09	6.3e-07	9.62e-07		10.8	7.9884	0.0011793	1.2656e-09	2.6088e-07	2.3354e-07
10.85	7.4534	0.00047962	1.41e-09	5.39e-07	4.96e-07		10.85	7.6422	0.00053507	9.92e-10	3.71e-07	4.54e-07		10.85	7.4185	0.00043227	3.19e-09	1.34e-06	1.3e-06		10.85	7.8973	0.0010597	8.2799e-10	1.896e-07	2.2502e-07
10.9	7.407	0.00045962	1.43e-09	5.89e-07	5.34e-07		10.9	7.5929	0.00051869	1.71e-09	6.64e-07	6.18e-07		10.9	7.3763	0.00040649	3.06e-09	1.36e-06	1.8e-06		10.9	7.8125	0.00096316	9.7339e-10	1.9123e-07	2.1787e-07
10.95	7.362	0.0004366	8.14e-10	3.86e-07	6.9e-07		10.95	7.5444	0.00050507	1.46e-09	5.78e-07	7.55e-07		10.95	7.3362	0.00038044	2.17e-09	1.21e-06	2.27e-06		10.95	7.7329	0.00085762	1.1401e-09	2.3331e-07	2.1697e-07
11	7.3187	0.00041229	8.27e-10	4.01e-07	9.4e-07		11	7.4967	0.00049049	2.41e-09	9.85e-07	8.65e-07		11	7.2982	0.00036479	8.34e-09	4.83e-06	2.69e-06		11	7.6596	0.00075531	7.2347e-10	2.1118e-07	2.2427e-07
11.05	7.2774	0.00038928	2.34e-09	1.23e-06	1.22e-06		11.05	7.4498	0.00047179	3.49e-09	1.5e-06	9.14e-07		11.05	7.2614	0.00035016	6.65e-09	4.05e-06	2.6e-06		11.05	7.5931	0.00068203	7.4168e-10	2.1167e-07	2.394e-07
11.1	7.2379	0.00036613	5.07e-09	2.61e-06	1.42e-06		11.1	7.404	0.00045626	1.73e-09	7.58e-07	8.7e-07		11.1	7.2257	0.00033555	2.45e-09	1.5e-06	2.12e-06		11.1	7.5316	0.00060956	8.5411e-10	2.6767e-07	2.6284e-07
11.15	7.2004	0.00034663	3.11e-09	1.65e-06	1.35e-06		11.15	7.3593	0.00044019	1.05e-09	4.73e-07	8.31e-07		11.15	7.1912	0.00032517	1.44e-09	8.89e-07	1.58e-06		11.15	7.4753	0.00054111	7.3053e-10	3.0131e-07	2.9417e-07
11.2	7.1645	0.00032945	1.65e-09	9.58e-07	1.14e-06		11.2	7.3156	0.00041641	1.37e-09	6.5e-07	8.31e-07		11.2	7.1574	0.00031641	1.35e-09	8.01e-07	1.05e-06		11.2	7.4242	0.00049777	6.8436e-10	2.8678e-07	3.4396e-07
11.25	7.1299	0.00031515	8.58e-10	5.31e-07	8.63e-07		11.25	7.2737	0.00039632	2.21e-09	1.13e-06	8.51e-07		11.25	7.1242	0.00030521	8.86e-10	5.41e-07	7.95e-07		11.25	7.3763	0.00045988	8.2584e-10	3.6656e-07	4.0636e-07
11.3	7.0966	0.00030209	6.23e-10	4e-07	6.31e-07		11.3	7.2333	0.00037772	1.79e-09	9.55e-07	8.73e-07		11.3	7.0919	0.00029558	1.12e-09	7.24e-07	8.2e-07		11.3	7.3314	0.00043115	9.502e-10	4.7045e-07	4.6084e-07
11.35	7.0642	0.00029179	8.5e-10	5.7e-07	5.43e-07		11.35	7.1944	0.00035058	1.66e-09	9.68e-07	9.01e-07		11.35	7.0602	0.00028702	1.28e-09	8.7e-07	9.13e-07		11.35	7.2886	0.00041115	1.3469e-09	6.6465e-07	5.0011e-07
11.4	7.0327	0.00028199	8.21e-10	5.71e-07	5.38e-07		11.4	7.1579	0.00033101	1.07e-09	6.54e-07	9.04e-07		11.4	7.0292	0.00027653	1.33e-09	9.65e-07	1.01e-06		11.4	7.2473	0.00039466	1.1399e-09	5.6417e-07	5.1523e-07
11.45	7.0019	0.00027495	6.68e-10	4.82e-07	5.82e-07		11.45	7.123	0.00031525	1.23e-09	7.74e-07	9.16e-07		11.45	6.999	0.00026847	2.12e-09	1.56e-06	1.13e-06		11.45	7.2072	0.00038104	7.1635e-10	3.9484e-07	5.3531e-07
11.5	6.9716	0.0002695	6.94e-10	5.11e-07	6.73e-07		11.5	7.0894	0.00029776	1.82e-09	1.26e-06	9.65e-07		11.5	6.9694	0.00026223	1.36e-09	1.05e-06	1.16e-06		11.5	7.1679	0.00036825	7.5277e-10	4.2973e-07	5.7553e-07
11.55	6.9416	0.00026467	1.12e-09	8.2e-07	7.8e-07		11.55	7.0573	0.00028472	1.52e-09	1.07e-06	9.94e-07		11.55	6.9403	0.00025527	1.24e-09	9.78e-07	1.21e-06		11.55	7.1296	0.0003561	1.1939e-09	6.4155e-07	6.2958e-07
11.6	6.9118	0.0002603	1.26e-09	9.62e-07	8.69e-07		11.6	7.0263	0.0002756	1.09e-09	8.05e-07	1e-06		11.6	6.9116	0.00025006	1.65e-09	1.29e-06	1.28e-06		11.6	7.0921	0.00034395	1.8453e-09	9.2099e-07	6.8735e-07
11.65	6.8823	0.00025438	1.48e-09	1.17e-06	9.6e-07		11.65	6.996	0.00026741	1.32e-09	9.98e-07	1.03e-06		11.65	6.8832	0.00024556	1.82e-09	1.37e-06	1.37e-06		11.65	7.0554	0.00033385	1.3003e-09	7.4545e-07	7.2074e-07
11.7	6.8531	0.0002472	1.1e-09	8.89e-07	1.02e-06		11.7	6.9663	0.00025979	1.71e-09	1.26e-06	1.16e-06		11.7	6.8551	0.00024089	2.23e-09	1.63e-06	1.46e-06		11.7	7.0194	0.00032333	9.2988e-10	6.1019e-07	7.4033e-07
11.75	6.8245	0.00024072	9.65e-10	7.86e-07	1.08e-06		11.75	6.9372	0.00025387	1.02e-09	8.13e-07	1.37e-06		11.75	6.8273	0.00023562	1.74e-09	1.38e-06	1.49e-06		11.75	6.9841	0.00031351	9.7228e-10	6.7793e-07	7.6657e-07
11.8	6.7965	0.00023244	1.66e-09	1.39e-06	1.19e-06		11.8	6.9085	0.00024984	1.68e-09	1.35e-06	1.67e-06		11.8	6.7998	0.00022981	2.08e-09	1.84e-06	1.54e-06		11.8	6.9495	0.00030482	1.2661e-09	8.8775e-07	8.6451e-07
11.85	6.7691	0.00022334	1.51e-09	1.35e-06	1.27e-06		11.85	6.88	0.00024634	3.27e-09	2.65e-06	1.93e-06		11.85	6.7728	0.00022417	1.49e-09	1.32e-06	1.61e-06		11.85	6.9155	0.00029451	1.2103e-09	8.7532e-07	1.1066e-06
11.9	6.7426	0.00021562	1.4e-09	1.32e-06	1.36e-06		11.9	6.8517	0.00024163	3.39e-09	2.76e-06	2e-06		11.9	6.7461	0.00021779	1.27e-09	1.2e-06	1.78e-06		11.9	6.8822	0.00028184	1.2029e-09	8.97e-07	1.4145e-06
11.95	6.7167	0.00020696	1.55e-09	1.57e-06	1.44e-06		11.95	6.8236	0.00023884	2.2e-09	1.84e-06	1.92e-06		11.95	6.72	0.00021012	2.37e-09	2.19e-06	2.01e-06		11.95	6.8501	0.00027097	2.4095e-09	1.8615e-06	1.7182e-06
12	6.6917	0.00019728	1.08e-09	1.27e-06	1.44e-06		12	6.7957	0.00023823	1.71e-09	1.43e-06	1.82e-06		12	6.6946	0.00020331	2.61e-09	2.55e-06	2.18e-06		12	6.8188	0.00025876	4.0613e-09	3.1614e-06	1.8928e-06
12.05	6.6677	0.00018933	1.47e-09	1.65e-06	1.49e-06		12.05	6.7676	0.00023405	1.4e-09	1.15e-06	1.72e-06		12.05	6.6698	0.00019535	2.92e-09	3.03e-06	2.36e-06		12.05	6.7886	0.00024659	2.5591e-09	2.058e-06	1.8452e-06
12.1	6.6444	0.00018242	1.35e-09	1.53e-06	1.53e-06		12.1	6.7397	0.00023162	2.28e-09	1.91e-06	1.88e-06		12.1	6.6457	0.00018666	1.43e-09	1.53e-06	2.35e-06		12.1	6.7595	0.00023605	1.2882e-09	1.1155e-06	1.7074e-06
12.15	6.6217	0.00017594	1.13e-09	1.32e-06	1.6e-06		12.15	6.7119	0.00023111	2.83e-09	2.35e-06	2.14e-06		12.15	6.6226	0.00017931	1.85e-09	2.17e-06	2.28e-06		12.15	6.7314	0.00022452	1.074e-09	9.8099e-07	1.5593e-06
12.2	6.5997	0.00017156	1.44e-09	1.77e-06	1.75e-06		12.2	6.6839	0.00022785	1.91e-09	1.74e-06	2.3e-06		12.2	6.6001	0.0001722	2.77e-09	3.46e-06	2.16e-06		12.2	6.7044	0.00021336	1.9722e-09	1.8785e-06	1.4757e-06
12.25	6.5781	0.00016795	1.45e-09	1.87e-06	1.9e-06		12.25	6.6561	0.00022468	3.96e-09	3.73e-06	2.4e-06		12.25	6.5784	0.000165	1.25e-09	1.59e-06	1.82e-06		12.25	6.6784	0.00020267	1.8132e-09	1.7982e-06	1.4339e-06
12.3	6.5567	0.00016511	1.6e-09	2.11e-06	2e-06		12.3	6.6284	0.00022308	2.77e-09	2.62e-06	2.21e-06		12.3	6.5575	0.00015861	8.5e-10	1.08e-06	1.51e-06		12.3	6.6536	0.00019304	1.1263e-09	1.1682e-06	1.3886e-06
12.35	6.5356	0.00016358	1.84e-09	2.36e-06	2.03e-06		12.35	6.6007	0.00022057	1.64e-09	1.39e-06	1.97e-06		12.35	6.5372	0.00015309	9e-10	1.19e-06	1.23e-06		12.35	6.6297	0.00018383	1.0503e-09	1.1342e-06	1.3641e-06
12.4	6.5144	0.00016336	1.83e-09	2.34e-06	2.02e-06		12.4	6.573	0.00021577	1.27e-09	1.08e-06	1.8e-06		12.4	6.5174	0.00014701	6.15e-10	8.46e-07	1.06e-06		12.4	6.6067	0.00017641	1.1728e-09	1.2643e-06	1.3409e-06
12.45	6.4931	0.00016354	1.05e-09	1.31e-06	1.94e-06		12.45	6.5457	0.00021076	1.62e-09	1.58e-06	1.67e-06		12.45	6.4983	0.00014255	5.18e-10	7.43e-07	1.19e-06		12.45	6.5844	0.00016999	1.3161e-09	1.4808e-06	1.3436e-06
12.5	6.4717	0.00016438	1.2e-09	1.5e-06	1.92e-06		12.5	6.5187	0.00020324	2.61e-09	2.47e-06	1.67e-06		12.5	6.4797	0.0001388	7.34e-10	1.06e-06	1.52e-06		12.5	6.5628	0.00016369	1.2121e-09	1.5538e-06	1.3387e-06
12.55	6.4499	0.00016619	2.34e-09	2.82e-06	1.9e-06		12.55	6.4924	0.00019515	1.66e-09	1.62e-06	1.61e-06		12.55	6.4614	0.00013532	1.21e-09	1.85e-06	2.3e-06		12.55	6.5418	0.00015921	1.0101e-09	1.3104e-06	1.2711e-06
12.6	6.4277	0.0001675	1.55e-09	1.88e-06	1.76e-06		12.6	6.4669	0.00018783	1.05e-09	1.14e-06	1.52e-06		12.6	6.4434	0.00013304	1.91e-09	3.1e-06	3.64e-06		12.6	6.5213	0.00015541	8.3915e-10	1.0622e-06	1.2012e-06
12.65	6.4051	0.00016905	1.25e-09	1.51e-06	1.68e-06		12.65	6.4421	0.000179	1.28e-09	1.43e-06	1.51e-06		12.65	6.4256	0.00013087	2.23e-09	3.2e-06	4.84e-06		12.65	6.501	0.0001516	7.9558e-10	1.0428e-06	1.1931e-06
12.7	6.3822	0.00017119	8.91e-10	1.07e-06	1.67e-06		12.7	6.4182	0.00017213	1.1e-09	1.32e-06	1.5e-06		12.7	6.408	0.00012926	5.18e-09	8.17e-06	5.75e-06		12.7	6.4811	0.00014925	6.8071e-10	9.3685e-07	1.2546e-06
12.75	6.3587	0.00017234	9.88e-10	1.18e-06	1.76e-06		12.75	6.395	0.00016592	1.25e-09	1.51e-06	1.52e-06		12.75	6.3905	0.00012686	6.84e-09	1.15e-05	5.78e-06		12.75	6.4614	0.0001472	1.0296e-09	1.4486e-06	1.4187e-06
12.8	6.3349	0.00017271	2.22e-09	2.52e-06	2.51e-06		12.8	6.3725	0.00015702	1.88e-09	2.31e-06	1.52e-06		12.8	6.3731	0.00012502	1.85e-09	3.05e-06	4.61e-06		12.8	6.4418	0.00014492	1.2887e-09	1.8502e-06	1.6084e-06
12.85	6.3108	0.00017206	2.46e-09	2.78e-06	4.42e-06		12.85	6.3509	0.00015218	1.03e-09	1.36e-06	1.4e-06		12.85	6.356	0.00012368	7.24e-10	1.16e-06	3.45e-06		12.85	6.4224	0.00014342	1.1897e-09	1.7172e-06	1.7155e-06
12.9	6.2865	0.00017001	1.88e-09	2.26e-06	6.52e-06		12.9	6.3298	0.00014788	4.86e-10	6.67e-07	1.24e-06		12.9	6.3389	0.0001222	6.67e-10	1.09e-06	2.46e-06		12.9	6.403	0.00014169	1.3787e-09	1.9618e-06	1.7394e-06
12.95	6.2623	0.00016692	9.53e-09	1.01e-05	8.55e-06		12.95	6.3091	0.00014579	8.07e-10	1.15e-06	1.16e-06		12.95	6.3218	0.00012011	1.19e-09	1.89e-06	1.93e-06		12.95	6.3837	0.00013991	1.4274e-09	1.9963e-06	1.6298e-06
13	6.2383	0.0001624	2.09e-08	2.16e-05	9.55e-06		13	6.2886	0.0001447	9.25e-10	1.33e-06	1.13e-06		13	6.305	0.00011844	1.9e-09	3.16e-06	1.96e-06		13	6.3645	0.00013764	9.3366e-10	1.3165e-06	1.4041e-06
13.05	6.2148	0.00015692	6.76e-09	7.22e-06	8.14e-06		13.05	6.268	0.00014322	6.12e-10	8.24e-07	1.22e-06		13.05	6.2883	0.0001171	1.07e-09	1.96e-06	1.88e-06		13.05	6.3455	0.00013543	7.3269e-10	1.0612e-06	1.1665e-06
13.1	6.1918	0.00015164	2.03e-09	2.33e-06	6.15e-06		13.1	6.2475	0.00014261	8.73e-10	1.23e-06	1.38e-06		13.1	6.2717	0.00011456	6.96e-10	1.21e-06	1.72e-06		13.1	6.3266	0.00013321	5.6077e-10	8.4963e-07	9.6049e-07
13.15	6.1693	0.00014503	1.93e-09	2.35e-06	4.21e-06		13.15	6.2269	0.00014208	1.21e-09	1.78e-06	1.58e-06		13.15	6.2553	0.00011281	8.09e-10	1.43e-06	1.55e-06		13.15	6.308	0.00013042	4.4008e-10	6.8721e-07	8.5255e-07
13.2	6.1476	0.00013792	1.69e-09	2.33e-06	2.81e-06		13.2	6.2062	0.0001409	1.34e-09	1.98e-06	1.78e-06		13.2	6.2391	0.00011146	8.09e-10	1.48e-06	1.41e-06		13.2	6.2895	0.00012767	3.7657e-10	5.9254e-07	8.7218e-07
13.25	6.1268	0.00013225	1.71e-09	2.36e-06	1.5e-05		13.25	6.1855	0.0001397	1.1e-09	1.63e-06	2.06e-06		13.25	6.2229	0.00010984	6.4e-10	1.26e-06	1.36e-06		13.25	6.2714	0.00012495	5.6728e-10	9.098e-07	9.9485e-07
13.3	6.1067	0.00012663	2.2e-09	3.11e-06	4.37e-05		13.3	6.1648	0.00013877	1.49e-09	2.25e-06	2.49e-06		13.3	6.2069	0.00010808	7.41e-10	1.34e-06	1.39e-06		13.3	6.2535	0.00012189	7.8549e-10	1.307e-06	1.1986e-06
13.35	6.0872	0.00012124	2.22e-09	3.38e-06	8.4e-05		13.35	6.1441	0.00013537	1.58e-09	2.53e-06	2.91e-06		13.35	6.191	0.00010602	8.44e-10	1.47e-06	1.45e-06		13.35	6.2359	0.00011867	8.2497e-10	1.4194e-06	1.407e-06
13.4	6.0684	0.00011728	1.4e-07	0.00020084	0.00012964		13.4	6.1237	0.00013036	2.39e-09	3.89e-06	3.25e-06		13.4	6.1753	0.00010382	7.04e-10	1.3e-06	1.71e-06		13.4	6.2187	0.00011572	9.0033e-10	1.5171e-06	1.5648e-06
13.45	6.05	0.00011394	1.76e-07	0.00026117	0.0001526		13.45	6.1039	0.00012469	2.95e-09	4.79e-06	3.38e-06		13.45	6.1599	0.00010164	8.46e-10	1.64e-06	3.71e-06		13.45	6.2017	0.0001124	1.2299e-09	2.0563e-06	1.6437e-06
13.5	6.0321	0.00011096	1.22e-07	0.00018908	0.00014369		13.5	6.0848	0.00011968	1.82e-09	3.16e-06	3.17e-06		13.5	6.1446	9.93e-05	1.1e-09	2.19e-06	9.04e-06		13.5	6.1852	0.00010943	9.9576e-10	1.8379e-06	1.5843e-06
13.55	6.0144	0.00010869	5.61e-08	9.04e-05	0.00011162		13.55	6.0663	0.0001141	1.2e-09	2.07e-06	2.9e-06		13.55	6.1297	9.67e-05	2.18e-09	4.5e-06	1.63e-05		13.55	6.169	0.00010689	6.8126e-10	1.3416e-06	1.4559e-06
13.6	5.997	0.00010672	2.19e-08	3.64e-05	6.87e-05		13.6	6.0485	0.00010678	1.43e-09	2.38e-06	2.75e-06		13.6	6.115	9.46e-05	1.38e-08	2.91e-05	2.4e-05		13.6	6.1531	0.00010412	5.8488e-10	1.1796e-06	1.3271e-06
13.65	5.9797	0.00010495	5.8e-09	1e-05	3.39e-05		13.65	6.0317	0.00010123	1.2e-09	2.47e-06	2.71e-06		13.65	6.1005	9.22e-05	2.47e-08	5.51e-05	2.84e-05		13.65	6.1374	0.00010189	4.783e-10	9.9131e-07	1.2327e-06
13.7	5.9626	0.00010291	2.48e-09	4.53e-06	1.43e-05		13.7	6.0157	9.59e-05	1.42e-09	3.12e-06	2.75e-06		13.7	6.0863	8.96e-05	1.41e-08	3.33e-05	2.61e-05		13.7	6.1221	9.9783e-05	6.1506e-10	1.2637e-06	1.2908e-06
13.75	5.9456	0.00010076	2.03e-09	3.91e-06	6.07e-06		13.75	6.0004	8.95e-05	1.65e-09	3.47e-06	2.65e-06		13.75	6.0724	8.75e-05	6.59e-09	1.61e-05	2e-05		13.75	6.1069	9.7022e-05	6.0893e-10	1.2568e-06	1.451e-06
13.8	5.9289	9.87e-05	1.13e-09	2.24e-06	3.19e-06		13.8	5.9859	8.53e-05	1.24e-09	2.78e-06	2.31e-06		13.8	6.0588	8.58e-05	1.08e-09	2.64e-06	1.23e-05		13.8	6.0921	9.5032e-05	6.2957e-10	1.3928e-06	1.6149e-06
13.85	5.9124	9.57e-05	6.07e-10	1.26e-06	2.51e-06		13.85	5.9721	8.18e-05	4.83e-10	1.23e-06	1.84e-06		13.85	6.0453	8.41e-05	1.01e-09	2.5e-06	6.36e-06		13.85	6.0775	9.3156e-05	1.2124e-09	2.3671e-06	1.8003e-06
13.9	5.8963	9.22e-05	9.71e-10	2.14e-06	2.43e-06		13.9	5.9588	7.81e-05	3.88e-10	9.99e-07	1.44e-06		13.9	6.032	8.25e-05	1.15e-09	2.96e-06	3.67e-06		13.9	6.0631	9.0568e-05	1.1914e-09	2.3233e-06	1.902e-06
13.95	5.8807	8.89e-05	1.44e-09	3.25e-06	2.65e-06		13.95	5.9459	7.51e-05	3.77e-10	9.98e-07	1.2e-06		13.95	6.0189	8.09e-05	1.12e-09	2.91e-06	2.79e-06		13.95	6.049	8.8069e-05	4.9041e-10	1.2308e-06	2.111e-06
14	5.8654	8.53e-05	1.28e-09	3.01e-06	3.06e-06		14	5.9335	7.3e-05	4.03e-10	1.1e-06	1.13e-06		14	6.006	7.98e-05	1.33e-09	3.58e-06	2.69e-06		14	6.0352	8.5828e-05	7.6601e-10	1.9498e-06	2.5553e-06
14.05	5.8507	8.06e-05	9.26e-10	2.32e-06	3.4e-06		14.05	5.9213	7.07e-05	3.77e-10	1.1e-06	1.18e-06		14.05	5.9931	7.86e-05	7.82e-10	2.08e-06	2.49e-06		14.05	6.0217	8.2884e-05	9.1425e-10	2.4039e-06	2.925e-06
14.1	5.8367	7.68e-05	1.77e-09	4.5e-06	3.68e-06		14.1	5.9094	6.86e-05	4.86e-10	1.39e-06	1.36e-06		14.1	5.9804	7.78e-05	6.33e-10	1.63e-06	2.33e-06		14.1	6.0085	8.0179e-05	1.6746e-09	5.0981e-06	3.2198e-06
14.15	5.8233	7.33e-05	2.09e-09	5.57e-06	3.67e-06		14.15	5.8978	6.71e-05	4.31e-10	1.29e-06	1.7e-06		14.15	5.9677	7.74e-05	7.92e-10	2.12e-06	2.27e-06		14.15	5.9957	7.8318e-05	1.6001e-09	4.9717e-06	3.112e-06
14.2	5.8104	6.94e-05	9.32e-10	2.78e-06	3.28e-06		14.2	5.8864	6.54e-05	4e-10	1.4e-06	2.18e-06		14.2	5.955	7.68e-05	1.11e-09	2.92e-06	2.24e-06		14.2	5.9831	7.6158e-05	4.9785e-10	1.3114e-06	2.557e-06
14.25	5.7981	6.61e-05	7.7e-10	2.35e-06	2.85e-06		14.25	5.8752	6.37e-05	8.5e-10	2.94e-06	2.79e-06		14.25	5.9424	7.64e-05	8.64e-10	2.23e-06	2.17e-06		14.25	5.9707	7.4475e-05	4.6892e-10	1.2435e-06	2.0884e-06
14.3	5.7863	6.32e-05	7.11e-10	2.21e-06	2.36e-06		14.3	5.8643	6.29e-05	1.51e-09	4.52e-06	3.26e-06		14.3	5.9297	7.59e-05	7.2e-10	1.94e-06	2.08e-06		14.3	5.9586	7.3113e-05	5.1272e-10	1.4318e-06	1.7319e-06
14.35	5.7749	6.07e-05	5.66e-10	1.85e-06	1.98e-06		14.35	5.8534	6.15e-05	1.12e-09	3.68e-06	3.41e-06		14.35	5.917	7.54e-05	6.94e-10	1.94e-06	1.98e-06		14.35	5.9466	7.1703e-05	5.3781e-10	1.5569e-06	1.6326e-06
14.4	5.764	5.82e-05	5.39e-10	1.88e-06	1.81e-06		14.4	5.8426	6.01e-05	9.32e-10	3.74e-06	3.35e-06		14.4	5.9043	7.5e-05	5.3e-10	1.47e-06	1.9e-06		14.4	5.9347	7.0764e-05	6.7464e-10	2.0549e-06	1.7667e-06
14.45	5.7534	5.61e-05	4.2e-10	1.52e-06	1.65e-06		14.45	5.8321	5.9e-05	6.61e-10	2.62e-06	3.01e-06		14.45	5.8916	7.47e-05	7.52e-10	2.09e-06	1.98e-06		14.45	5.923	6.9979e-05	6.2057e-10	1.8784e-06	1.8324e-06
14.5	5.7431	NaN	6.8e-10	NaN	1.52e-06		14.5	5.8217	NaN	1.48e-09	NaN	2.62e-06		14.5	5.8789	NaN	9.59e-10	NaN	2.09e-06		14.5	5.9113	NaN	5.3561e-10	NaN	1.8784e-06
